# Supplementary material for: Identification of Secreted Protein Gene-Based SNP Markers Associated with Virulence Phenotypes of Puccinia striiformis f. sp. tritici, the Wheat Stripe Rust Pathogen
Source: Int J Mol Sci. 2022 Apr 8;23(8):4114. doi: 10.3390/ijms23084114 (PMC9033109; doi:10.3390/ijms23084114)
Supplement: Supplementary file 1 [file ijms-23-04114-s001.zip]

Archive with 2 entries (2 files):
- SP-SNP SupFigR.pptx
- Sup Tables S1-S5R.xlsx
