# Supplementary material for: Identification of Secreted Protein Gene-Based SNP Markers Associated with Virulence Phenotypes of Puccinia striiformis f. sp. tritici, the Wheat Stripe Rust Pathogen
Source: Int J Mol Sci. 2022 Apr 8;23(8):4114. doi: 10.3390/ijms23084114 (PMC9033109; doi:10.3390/ijms23084114)
Supplement: Supplementary file 1 [file ijms-23-04114-s001.zip › Sup Tables S1-S5R.xlsx]

## Sheet: TableS1
Supplementary Table S1. Infection types on 18 Yr-gene lines and race identification of 157 Puccinia striiformis f. sp. tritici isolates from nine countries in 2010 to 2018.
Isolate	Country	Year	Races	Virulence of Yr gene	Yr1	Yr5	Yr6	Yr7	Yr8	Yr9	Yr10	Yr15	Yr17	Yr24	Yr27	Yr32	Yr43	Yr44	YrSP	YrTr1	YrExp2	Yr76
CA17-240	Canada	2017	PSTv-37	6,7,8,9,17,27,43,44,Tr1,Exp2	1	1	9	9	9	8	2	0	7	3	9	3	9	9	0	8	8	3
CA17-299	Canada	2017	PSTv-14	1,6,7,8,9,17,27,43,44,Tr1,Exp2,76	9	2	8	8	8	9	2	0	8	2	9	3	8	8	0	8	8	8
CN16-016	China	2016	PSTv-277	1,6,7,8,9,27,43,44,SP,Exp2,76	8	1	8	8	8	8	1	1	2	1	7	2	8	7	8	1	8	8
CN16-102	China	2016	PSTv-270	1,6,7,9,44,SP,Exp2,76	8	1	8	8	1	8	1	1	2	1	3	2	3	8	8	1	8	8
CN16-117	China	2016	PSTv-278	1,6,7,9,17,43,44,SP,Exp2,76	8	2	8	8	1	8	1	1	8	2	4	1	7	8	8	1	8	8
CN16-120	China	2016	PSTv-231	1,6,7,9,44,SP,76	8	1	8	8	1	8	1	1	1	1	1	1	1	8	8	2	1	8
CN16-121	China	2016	PSTv-280	6,7,9,43,44,SP,Exp2,76	1	1	8	8	2	9	1	1	3	1	5	1	8	8	8	1	7	8
CN16-134	China	2016	PSTv-225	1,6,7,9,27,43,44,SP,Exp2,76	8	1	8	8	1	8	1	1	2	1	8	1	8	8	8	2	8	8
CN16-135	China	2016	PSTv-229	1,6,7,8,9,43,44,SP,Exp2,76	8	1	8	8	8	8	1	1	2	2	5	2	8	8	8	1	8	8
CN16-152	China	2016	PSTv-250	27,44,SP	0	1	1	1	1	1	1	1	1	1	8	1	1	7	7	1	1	1
CN16-181	China	2016	PSTv-230	1,6,7,9,43,44,SP,76	8	1	8	8	1	8	1	1	1	1	1	1	8	8	8	1	1	8
CN16-188	China	2016	PSTv-274	1,6,7,9,17,27,44,SP,76	9	1	9	7	2	9	2	1	7	2	7	2	3	8	8	2	3	8
CN16-203	China	2016	PSTv-267	1,6,7,9,44,SP,Tr1,76	8	1	8	8	1	8	1	1	1	1	1	1	1	8	8	8	1	8
CN16-232	China	2016	PSTv-259	6,7,8,9,43,44,SP,Exp2	1	1	8	8	8	8	1	1	5	1	1	1	8	8	8	4	7	1
EC15-015	Ecuador	2015	PSTv-303	17,43	1	1	1	3	1	1	1	1	7	1	1	2	8	2	1	2	3	1
EC15-019	Ecuador	2015	PSTv-221	6,7,27,43,44,Exp2	1	1	8	8	1	1	1	1	3	2	8	2	8	8	1	2	8	1
EC15-022	Ecuador	2015	PSTv-20	17	1	1	1	2	1	1	1	1	7	1	2	2	1	1	1	1	1	1
EC15-026	Ecuador	2015	PSTv-305	6,7,17,27,43,44,Exp2	1	1	8	8	1	1	1	1	7	2	8	2	8	8	1	2	8	1
EC15-027	Ecuador	2015	PSTv-306	6,7,17,43,44,Exp2	1	1	8	8	1	1	1	1	7	2	3	2	8	8	1	2	8	1
EC15-029	Ecuador	2015	PSTv-294	1,6,7,17,27,43,44,Exp2	8	1	8	8	1	1	1	1	7	2	8	2	8	8	1	1	8	1
EC15-030	Ecuador	2015	PSTv-327	1,6,7,9,27,43,44,Exp2	8	1	8	8	1	8	1	1	5	1	7	2	8	8	1	1	8	1
EC15-039	Ecuador	2015	PSTv-286	6,7,43,44,Exp2	1	1	8	8	1	1	1	1	6	2	5	2	8	8	2	2	8	1
EC15-043	Ecuador	2015	PSTv-298	1,6,7,9,17,27,43,44,Tr1,Exp2,76	8	1	8	8	2	8	1	1	8	1	8	1	8	8	1	8	8	8
EC16-011	Ecuador	2016	PSTv-287	6,7,17,43,44,SP,Exp2	1	2	9	9	2	1	2	0	8	2	6	2	9	9	8	6	8	1
EC16-019	Ecuador	2016	PSTv-289	6,7,27,43,44,SP,Exp2	0	2	8	8	2	1	1	0	6	3	7	2	8	8	8	3	8	0
EC16-027	Ecuador	2016	PSTv-106	1,6,7,9,17,27,43,44,Exp2	9	1	8	9	2	9	2	0	7	2	8	2	9	9	2	3	8	0
EC16-039	Ecuador	2016	PSTv-285	1,7,8,9,27,44	8	2	2	8	8	9	2	0	6	2	7	2	2	8	1	2	3	6
EG18-11	Egypt	2018	PSTv-120	1,6,9,27,SP,76	8	1	8	5	2	8	2	0	6	2	8	3	4	3	8	2	4	8
EG18-65	Egypt	2018	PSTv-15	1,6,7,9,17,27,43,44,SP,Exp2,76	8	1	8	8	2	8	2	0	8	3	7	3	8	8	8	3	8	8
ET14-01	Ethiopia	2014	PSTv-106	1,6,7,9,17,27,43,44,Exp2	8	1	8	8	1	8	1	1	7	1	8	1	8	8	1	1	8	2
ET14-07	Ethiopia	2014	PSTv-107	1,6,7,8,9,17,27,43,Exp2	8	1	8	8	8	8	1	1	8	1	7	1	7	5	1	5	7	3
ET14-13	Ethiopia	2014	PSTv-47	1,6,7,8,9,17,27,43,44,Tr1,Exp2	8	1	8	8	8	8	2	1	8	3	8	3	8	8	1	8	8	2
ET14-14	Ethiopia	2014	PSTv-76	1,6,7,8,9,17,27,43,44,Exp2	8	1	8	8	8	8	1	1	7	1	8	1	7	8	1	3	7	1
ET14-25	Ethiopia	2014	PSTv-76	1,6,7,8,9,17,27,43,44,Exp2	8	1	8	8	8	8	1	1	7	2	8	1	8	8	1	2	8	1
ET14-26	Ethiopia	2014	PSTv-110	1,6,7,8,9,10,17,24,27,32,43,44,Exp2	8	1	8	8	8	8	7	1	7	8	8	7	7	8	1	6	8	3
ET14-30	Ethiopia	2014	PSTv-116	6,7,8,9,10,17,24,27,32,43,44,Exp2	1	1	8	8	7	8	8	1	7	8	7	8	6	8	1	6	8	5
ET14-36	Ethiopia	2014	PSTv-41	6,7,8,9,10,17,24,27,32,43,44,Tr1,Exp2	1	1	8	8	8	8	8	1	8	7	8	8	7	8	1	7	8	3
ET14-38	Ethiopia	2014	PSTv-41	6,7,8,9,10,17,24,27,32,43,44,Tr1,Exp2	1	1	8	8	8	8	8	1	8	8	8	8	7	8	1	7	7	3
ET14-40	Ethiopia	2014	PSTv-105	1,6,7,9,17,27,43,Exp2	8	1	8	8	5	8	1	1	7	1	7	1	7	5	1	3	8	1
ET14-49	Ethiopia	2014	PSTv-116	6,7,8,9,10,17,24,27,32,43,44,Exp2	1	1	8	8	8	8	8	1	8	8	8	8	6	8	1	6	8	3
IT14-10	Italy	2014	PSTv-136	8,43,44,Exp2	1	1	1	1	7	1	1	1	3	1	1	1	7	7	1	1	7	1
IT14-11	Italy	2014	PSTv-134	7,8,43,44,Exp2	1	1	1	8	8	1	1	1	5	1	1	1	7	8	1	1	8	1
IT14-13	Italy	2014	PSTv-125	1,6,7,9,43,44,SP,Exp2,76	8	1	8	8	1	8	1	1	3	1	3	1	7	8	8	1	8	8
IT14-2	Italy	2014	PSTv-133	7,8,17,43,44,Exp2	1	1	1	7	8	1	1	1	8	1	1	1	8	8	1	1	8	1
IT14-26	Italy	2014	PSTv-132	7,8,17,24,43,44,Exp2	1	1	3	7	8	1	5	1	7	7	1	5	7	7	1	1	8	1
IT14-27	Italy	2014	PSTv-130	44,Exp2	1	1	1	1	1	1	1	1	1	1	1	1	3	7	1	1	8	1
IT14-33	Italy	2014	PSTv-135	8,17,44,Exp2	1	1	2	5	7	1	1	1	7	7	1	1	6	7	1	1	8	1
IT14-34	Italy	2014	PSTv-137	8,44,Exp2	1	1	1	1	7	1	1	1	1	1	1	1	3	7	1	1	8	1
IT14-36	Italy	2014	PSTv-131	6,7,8,43,44,Exp2	1	1	7	7	7	1	1	1	3	2	2	2	7	8	1	2	8	1
IT14-48	Italy	2014	PSTv-127	1,6,7,9,17,43,44,SP,Exp2	8	1	8	8	1	8	1	1	7	1	5	1	7	7	8	1	7	5
IT14-49	Italy	2014	PSTv-121	1,7,9,44,SP,76	8	1	5	8	1	8	1	1	3	1	3	1	6	8	8	1	3	7
IT14-5	Italy	2014	PSTv-129	1,9,17,44,Exp2	7	1	6	6	3	7	1	1	7	1	3	1	6	7	1	3	7	6
IT16-1	Italy	2016	PSTv-295	1,6,7,8,9,10,27,43,44,SP	8	1	8	8	8	8	8	1	2	1	7	2	8	8	8	1	2	2
IT16-108	Italy	2016	PSTv-192	1,6,7,9,27,43,44,SP,Tr1,Exp2,76	8	1	8	8	3	8	1	1	6	1	7	1	7	8	8	8	8	7
IT16-11	Italy	2016	PSTv-127	1,6,7,9,17,43,44,SP,Exp2	8	1	8	8	1	8	1	1	7	2	3	2	8	8	8	1	8	1
IT16-12	Italy	2016	PSTv-232	1,6,7,9,43,44,SP,Exp2	8	1	8	8	1	8	1	1	5	1	3	1	7	8	8	1	8	1
IT17-144	Italy	2017	PSTv-320	6,7,9,17,27,43,44,SP,Exp2	0	0	8	8	2	9	1	0	8	2	8	2	8	8	8	2	8	2
IT17-154	Italy	2017	PSTv-317	6,7,8,9,17,43,44,Exp2	0	0	9	9	8	8	1	0	7	2	0	3	8	9	0	2	8	2
MX15-142	Mexico	2015	PSTv-53	1,6,9,SP,76	8	1	8	2	2	8	1	1	2	2	3	2	2	2	8	1	2	8
MX15-154	Mexico	2015	PSTv-307	6,7,27,43,Exp2	1	1	8	8	3	1	1	1	2	1	7	1	8	1	1	1	8	1
MX16-114	Mexico	2016	PSTv-292	1,6,17,27,44,SP,76	9	2	9	3	5	0	2	0	9	0	9	2	5	8	8	6	5	8
MX16-124	Mexico	2016	PSTv-109	6,7,8,9,10,27,43,44,Tr1,Exp2	0	1	9	9	8	9	9	0	6	6	7	6	8	9	0	8	9	3
MX16-144	Mexico	2016	PSTv-252	1,6,9,17,44,SP	9	0	9	2	2	8	2	0	8	0	5	2	2	8	8	2	2	0
MX16-154	Mexico	2016	PSTv-78	6,7,8,27,43,44,Exp2	1	1	8	8	7	1	1	1	3	2	7	2	8	8	1	3	8	3
MX16-202	Mexico	2016	PSTv-198	6,7,8,9,27,43,44,Exp2	1	1	8	8	8	8	1	1	5	2	8	2	8	8	1	5	8	1
MX16-228	Mexico	2016	PSTv-296	1,6,7,8,9,17,27,44,Exp2,76	8	1	7	8	8	8	1	1	7	2	8	3	5	8	1	3	8	8
PK12-108	Pakistan	2012	PSTv-11	1,6,7,8,9,17,27,43,44,Exp2,Tye	8	1	9	8	8	8	1	2	8	2	8	3	8	8	1	2	8	8
PK12-20	Pakistan	2012	New	1,6,9,27,SP,Tye	8	1	8	1	1	8	1	1	2	2	8	1	1	2	8	1	2	8
PK12-73	Pakistan	2012	PSTv-37	6,7,8,9,17,27,43,44,Tr1,Exp2	1	2	8	8	8	8	1	2	8	2	8	3	9	8	1	8	8	2
PK12-92	Pakistan	2012	New	6,7,8,27,43,44,Exp2	1	2	8	8	8	2	1	2	4	1	8	1	8	8	2	1
US10-19	USA	2010	PSTv-20	17	1	1	2	2	2	1	1	1	7	2	2	2	1	2	1	2	2	1	8	2
US10-21	USA	2010	PSTv-65	6,10	1	1	7	2	1	2	7	1	1	5	5	5	2	2	1	3	2	1
US10-349	USA	2010	PSTv-27	10,17,24,32,Tr1	1	1	2	1	2	1	8	1	8	8	2	8	2	2	1	8	2	1
US10-352	USA	2010	PSTv-6	1,6,7,8,9,27,43,SP	8	1	8	7	7	8	1	1	3	2	8	2	5	3	8	1	2	8
US10-354-NG	USA	2010	PSTv-23	10,24,32	1	1	3	2	2	1	8	1	2	8	2	8	2	2	1	2	2	1
US10-362	USA	2010	PSTv-11	1,6,7,8,9,17,27,43,44,Exp2,76	8	1	8	8	8	8	1	1	7	1	8	2	8	8	1	1	8	8
US10-42	USA	2010	PSTv-29	6,7,17,27,44,Exp2	1	1	7	8	2	1	1	1	7	2	7	2	2	7	1	3	8	1
US10-50	USA	2010	PSTv-25	7,17,44,Exp2	1	1	2	8	2	1	1	1	7	2	2	2	2	7	1	2	8	1
US10-66	USA	2010	PSTv-34	6,7,8,9,17,27,44,Tr1,Exp2	1	1	8	8	7	8	2	1	7	2	7	2	2	8	1	8	8	1
US10-79	USA	2010	PSTv-31	6,7,8,9,17,44,Tr1,Exp2	1	1	8	8	8	8	2	1	7	2	1	2	3	8	1	8	8	1
US10-96	USA	2010	PSTv-16	1,6,7,8,9,10,24,32,43,44,Tr1,Exp2	8	1	8	8	7	8	8	1	3	8	3	8	7	8	1	8	8	1
US11-142	USA	2011	PSTv-31	6,7,8,9,17,44,Tr1,Exp2	1	1	8	8	7	8	2	1	5	3	3	3	3	8	1	1	8	8
US11-173	USA	2011	PSTv-8	1,7,8,9,17,27,44,Exp2,76	8	1	2	8	8	8	1	1	5	2	7	2	2	8	1	2	8	8
US11-378	USA	2011	PSTv-35	6,7,8,9,17,43,44,Tr1,Exp2	1	1	8	8	8	8	1	1	8	2	2	2	8	3	8	2	2	8
US11-7	USA	2011	PSTv-34	6,7,8,9,17,27,44,Tr1,Exp2	1	1	8	8	6	8	2	1	6	2	7	2	3	2	1	2	2	2
US11-77	USA	2011	PSTv-1	1	7	1	1	1	2	1	1	1	2	1	2	1	2	8	1	1	5	8
US12-254-NG	USA	2012	PSTv-43	1,7,8,9,17,44,76	8	1	2	8	7	8	1	1	2	1	5	1	2	8	1	1	3	8
US12-295-NG	USA	2012	PSTv-52	6,7,8,9,17,27,43,44,Exp2	1	1	8	8	8	8	2	1	8	3	8	3	8	8	1	3	8	2
US12-393-NG	USA	2012	PSTv-53	1,6,9,SP,76	8	1	8	3	3	8	1	1	2	1	3	1	2	2	8	1	2	8
US12-421-NG	USA	2012	PSTv-71	1,6,7,9,27,43,44,Exp2,76	8	1	8	8	7	7	1	1	2	1	7	1	7	8	1	1	7	8
US12-87-NG	USA	2012	PSTv-64	6,9	1	1	7	2	7	1	1	1	1	1	1	1	1	2	1	1	1	2
US13-013	USA	2013	PSTv-22	8,17	1	1	2	2	8	1	1	1	7	1	1	1	1	1	1	1	1	5
US13-031	USA	2013	PSTv-17	1,6,7,8,9,17,27,43,44,SP,Exp2,76	8	1	8	8	8	8	3	1	8	3	8	3	8	8	8	6	7	8
US13-034	USA	2013	PSTv-14	1,6,7,8,9,17,27,43,44,Tr1,Exp2,76	8	1	8	8	8	8	2	1	7	2	8	3	8	8	1	8	8	8
US13-042	USA	2013	PSTv-37	6,7,8,9,17,27,43,44,Tr1,Exp2	1	1	8	8	8	8	2	1	8	3	8	3	8	8	1	7	8	2
US13-048-NG	USA	2013	PSTv-19	6	1	1	8	1	1	1	1	1	1	1	1	1	1	1	2	1	1	1
US13-061	USA	2013	PSTv-4	1,6,9,17,27,SP,76	8	1	8	3	3	8	1	1	8	2	7	1	2	6	8	3	3	8
US13-063	USA	2013	PSTv-18	/	1	1	1	1	1	1	1	1	1	1	1	1	1	1	1	1	1	1
US13-083	USA	2013	PSTv-47	1,6,7,8,9,17,27,43,44,Tr1,Exp2	8	1	8	8	8	8	2	1	8	3	8	3	8	8	2	7	8	6
US13-100	USA	2013	PSTv-72	6,7,8,9,10,17,24,27,32,43,44,Exp2	1	1	8	8	8	8	8	1	7	8	8	8	8	8	1	6	8	2
US13-110	USA	2013	PSTv-44	1,7,8,9,27,44,Exp2,76	8	1	3	7	7	7	1	1	2	1	7	1	2	7	1	2	7	8
US13-176	USA	2013	PSTv-74	1,6,9,17,27,44,76	8	1	8	3	2	8	1	1	7	1	7	1	3	8	1	1	1	8
US13-204	USA	2013	PSTv-75	6,7,8,17,43,44,Exp2	1	1	8	8	8	1	1	1	7	1	2	1	8	8	1	1	8	2
US13-227	USA	2013	PSTv-79	1,7,9,44	7	1	2	7	2	8	1	1	2	1	3	1	2	7	1	1	5	5
US13-234	USA	2013	PSTv-76	1,6,7,8,9,17,27,43,44,Exp2	8	1	8	8	7	8	2	1	7	2	8	2	8	8	2	3	8	3
US13-235	USA	2013	PSTv-14	1,6,7,8,9,17,27,43,44,Tr1,Exp2,76	8	1	8	8	8	8	1	1	7	1	8	3	8	8	1	7	8	8
US13-249	USA	2013	PSTv-28	6,7,9,17,44,Exp2	1	1	8	8	2	8	1	1	7	1	3	1	3	8	1	2	8	3
US13-250	USA	2013	PSTv-46	1,6,9,17,27,76	8	1	8	2	1	8	1	1	7	2	7	2	2	2	4	1	2	8
US13-253	USA	2013	PSTv-77	1,6,9,17,44,SP,Tr1,76	8	1	8	5	1	8	1	1	7	2	5	1	2	8	8	7	3	8
US13-254	USA	2013	PSTv-48	1,6,9,76	8	2	8	3	1	8	1	1	2	1	5	1	3	3	1	1	3	8
US13-268	USA	2013	PSTv-4	1,6,9,17,27,SP,76	8	1	8	3	2	8	1	1	7	2	7	1	2	2	8	1	1	8
US13-270	USA	2013	PSTv-73	6,7,8,9,17,27,43,44,Exp2,76	1	1	8	8	8	8	1	1	7	2	8	2	8	8	1	3	8	7
US13-297	USA	2013	PSTv-15	1,6,7,9,17,27,43,44,SP,Exp2,76	8	1	8	8	2	8	1	1	7	1	7	2	8	8	8	5	8	7
US13-305	USA	2013	PSTv-78	6,7,8,27,43,44,Exp2	1	1	8	8	8	1	1	1	3	1	7	1	8	8	1	1	8	1
US13-307	USA	2013	PSTv-41	6,7,8,9,10,17,24,27,32,43,44,Tr1,Exp2	1	1	8	8	8	8	8	1	7	8	8	8	8	8	1	7	8	2
US13-415	USA	2013	PSTv-76	1,6,7,8,9,17,27,43,44,Exp2	8	1	8	8	8	8	1	1	7	5	8	5	8	8	1	3	8	3
US13-441	USA	2013	PSTv-24	7,44,Exp2	1	1	1	7	1	5	1	1	2	1	1	2	1	8	1	2	8	1
US13-470	USA	2013	PSTv-40	6,7,8,9,10,24,27,32,43,44,Tr1,Exp2	1	1	8	8	7	8	8	1	2	8	7	8	8	8	1	7	8	1
US14-013	USA	2014	PSTv-38	6,7,8,9,17,24,27,43,44,Tr1,Exp2	1	1	8	8	8	8	1	1	7	8	7	1	7	8	1	7	8	1
US14-018	USA	2014	PSTv-37	6,7,8,9,17,27,43,44,Tr1,Exp2	1	1	8	8	8	8	1	1	7	1	7	1	7	7	1	7	7	1
US14-030	USA	2014	PSTv-30	6,7,8,9,44,Tr1,Exp2	1	1	8	8	8	8	1	1	1	1	1	1	1	7	1	7	8	1
US14-033	USA	2014	PSTv-62	7,17,Exp2	1	1	1	7	1	1	1	1	7	1	5	1	5	1	1	5	8	1
US14-074	USA	2014	PSTv-220	1,6,7,8,9,17,27,43,44,SP,Tr1,Exp2,76	8	1	8	8	8	8	1	1	8	2	8	2	7	8	8	7	7	7
US14-149	USA	2014	PSTv-119	6,7,8,17,27,43,44,Exp2	1	1	8	8	8	1	1	1	8	2	7	2	8	8	1	3	8	2
US14-134	USA	2014	PSTv-123	1,7,9,17,44,Exp2,76	7	1	2	7	3	7	1	1	7	1	6	1	2	8	1	1	7	7
US14-137	USA	2014	PSTv-2	1,6,9,17,76	8	1	8	3	1	8	1	1	7	1	2	1	2	3	1	1	3	8
US14-177	USA	2014	PSTv-76	1,6,7,8,9,17,27,43,44,Exp2	8	1	8	8	7	7	1	1	7	2	8	1	8	8	1	1	8	1
US14-199	USA	2014	PSTv-121	1,7,9,44,SP,76	8	1	3	8	3	8	1	1	3	1	3	1	3	8	8	3	3	7
US14-284	USA	2014	PSTv-120	1,6,9,27,SP,76	8	1	8	2	2	8	1	1	6	1	8	1	2	2	8	1	2	8
US14-286-NG	USA	2014	PSTv-122	1,17,44,76	7	1	1	1	1	6	1	1	7	1	1	1	1	7	1	1	1	7
US14-293	USA	2014	PSTv-7	1,6,8,9,17,27,43,44,Exp2	8	1	8	7	8	8	1	1	7	2	7	3	8	8	1	3	7	2
US15-072	USA	2015	PSTv-141	1,6,7,9,27,44,76	8	1	8	8	1	8	1	1	5	1	8	1	2	8	1	1	1	8
US15-075	USA	2015	PSTv-140	1,7,9,44,76	8	1	1	7	5	8	1	1	2	1	6	1	2	8	1	1	3	8
US15-110	USA	2015	PSTv-143	1,6,9,SP,Tr1,76	8	1	8	2	2	8	1	1	2	1	3	1	2	2	8	8	2	8
US15-131	USA	2015	PSTv-142	6,7,9,44,Exp2	1	1	8	8	3	8	1	1	2	2	2	2	3	8	1	5	8	1
US15-171	USA	2015	PSTv-33	6,7,8,9,27,44,Tr1,Exp2	1	1	8	8	8	8	1	1	1	1	8	1	1	8	1	7	7	1
US15-237	USA	2015	PSTv-144	1,6,7,8,9,17,27,43,44,SP,Exp2	8	1	8	8	8	8	1	1	7	5	8	5	8	8	8	5	8	1
US15-263	USA	2015	PSTv-39	6,7,8,9,10,17,27,43,44,Tr1,Exp2	1	1	8	8	8	8	8	1	7	5	8	5	8	8	1	7	8	2
US15-294	USA	2015	PSTv-32	6,7,8,9,43,44,Tr1,Exp2	1	1	8	8	7	8	1	1	3	3	3	4	8	8	1	8	8	1
US16-005	USA	2016	PSTv-284	6,7,8,9,43,44,Exp2	1	1	8	8	7	8	1	1	1	2	2	1	8	8	1	4	8	1
US16-052	USA	2016	PSTv-3	1,6,8,9,17,27,76	8	1	8	2	8	8	1	1	7	2	7	1	3	3	1	3	3	8
US16-074	USA	2016	PSTv-220	1,6,7,8,9,17,27,43,44,SP,Tr1,Exp2,76	9	1	9	8	8	9	2	0	8	3	8	3	8	7	8	9	9	9
US16-112	USA	2016	PSTv-198	6,7,8,9,27,43,44,Exp2	1	1	8	8	8	8	1	1	5	2	8	1	8	8	1	3	8	2
US16-212	USA	2016	PSTv-175	1,6,7,9,17,27,43,44,Exp2,76	8	1	8	8	2	8	1	1	7	1	8	1	8	8	1	1	8	8
US16-222	USA	2016	PSTv-239	6,7,8,9,17,24,27,32,43,44,Tr1,Exp2	1	1	8	8	8	8	1	1	8	7	8	7	8	8	1	7	8	1
US16-226	USA	2016	PSTv-221	6,7,27,43,44,Exp2	1	1	8	8	3	1	1	1	3	1	7	1	8	8	1	2	8	1
US16-312	USA	2016	PSTv-109	6,7,8,9,10,27,43,44,Tr1,Exp2	1	1	8	8	8	8	8	1	2	2	8	2	8	8	1	7	8	1
US16-341	USA	2016	PSTv-101	6,7,8,17,27,43,44,Tr1,Exp2	1	1	8	8	8	1	1	1	7	2	8	1	8	8	1	7	8	3
US16-348	USA	2016	PSTv-67	6,10,17,24,32	1	1	7	2	1	2	7	1	7	8	3	8	2	2	1	2	2	1
US17-039	USA	2017	PSTv-212	1,6,9,17,27,44,SP,76	9	1	9	4	5	9	2	0	7	4	7	4	5	8	9	6	4	9
US17-041	USA	2017	PSTv-293	1,8	9	1	5	2	9	2	1	0	2	2	6	6	2	3	0	6	2	5
US17-042	USA	2017	PSTv-214	1,7,8,9,44,Exp2	8	0	2	8	8	8	2	0	3	2	4	2	2	8	0	1	8	7
US17-055	USA	2017	PSTv-201	8	4	1	4	3	9	3	1	0	2	2	2	1	1	3	0	2	2	3
US17-057	USA	2017	PSTv-322	1,6,8	8	1	8	2	8	2	0	0	6	0	3	2	1	4	0	2	3	3
US17-106	USA	2017	PSTv-45	6,7,8,9,10,27,44,Tr1,Exp2	1	1	8	8	8	8	8	1	4	4	8	4	6	8	0	7	8	2
US17-146	USA	2017	PSTv-321	1,7,8,9,44,Exp2,76	8	1	4	8	8	9	2	0	6	2	5	2	2	9	0	2	8	8
US17-337	USA	2017	PSTv-42	1,7,8,9,17,27,44,76	9	1	2	9	9	9	2	0	7	2	8	2	2	9	0	2	3	8

## Sheet: TableS2
Supplementary Table S2. Alleles of 209 SP-SNP markers in 157 Puccinia striiformis f. sp. tritici isolates collected from nine countries in 2010 to 2018.
SNP_ID	Alleles	MAFa	Supercontigb	Positionb	CA17-240	CA17-299	CN16-102	CN16-117	CN16-120	CN16-121	CN16-134	CN16-135	CN16-152	CN16-16	CN16-181	CN16-188	CN16-203	CN16-232	EC15-015	EC15-019	EC15-022	EC15-026	EC15-027	EC15-029	EC15-030	EC15-039	EC15-043	EC16-011	EC16-019	EC16-027	EC16-039	EG18-11	EG18-65	ET14-01	ET14-07	ET14-13	ET14-14	ET14-25	ET14-26	ET14-30	ET14-36	ET14-38	ET14-40	ET14-49	IT14-10	IT14-11	IT14-13	IT14-2	IT14-26
SP.SNP.SC.1.298417	C/T	0.401274	1	298417	TT	TT	TT	TT	TT	TT	CT	TT	TT	CT	TT	TT	TT	CT	CT	CT	CT	CT	CT	TT	CT	CT	CT	CT	CT	TT	CC	TT	CT	CT	CT	CT	CC	CT	NN	CT	CT	CT	TT	CT	CT	CT	CT	CT	CT
SP.SNP.SC.1.1122579	A/T	0.152866	1	1122579	AA	AA	AA	AA	AA	AA	AA	AA	AA	AT	AA	AA	AA	AA	AA	AT	AT	AT	AT	AA	AT	AT	AT	AA	AT	AA	AA	AA	AT	AA	AA	AA	AA	AA	AA	AA	AA	AT	NN	AA	AA	AA	AT	AA	AA
SP.SNP.SC.1.118117	A/G	0.38535	1	118117	AA	AA	AA	AA	AA	AA	AA	AA	AA	AA	AA	AA	AA	AG	GG	AA	AA	GG	AG	AA	AA	GG	AG	AA	AA	NN	NN	AA	AA	AG	AG	AA	AG	AG	NN	NN	GG	NN	GG	NN	AG	GG	AA	AA	AG
SP.SNP.SC.2.1492894	C/T	0.414013	2	1492894	TT	TT	TT	TT	TT	TT	CT	CT	CT	CT	TT	CT	CT	CT	CC	CT	CT	CT	CT	CT	CT	CT	CT	CT	CT	TT	CC	TT	TT	CT	CC	CT	CT	CT	NN	TT	CT	CT	CC	CT	CT	CT	CT	CT	CT
SP.SNP.SC.2.1009741	C/T	0.417197	2	1009741	CC	CC	CT	CC	CC	CC	CT	CC	CT	CT	CC	CC	CC	CT	TT	TT	TT	TT	TT	TT	TT	TT	TT	TT	TT	TT	TT	CT	CT	CT	TT	TT	CT	CT	CT	CT	TT	TT	CT	CT	CT	CT	CT	CT	CT
SP.SNP.SC.2.1249145	C/G	0.423567	2	1249145	GG	GG	GG	GG	GG	NN	NN	GG	GG	GG	GG	GG	GG	GG	NN	NN	CG	GG	CG	CG	NN	GG	CG	NN	CC	NN	GG	NN	CG	CG	NN	CC	NN	NN	NN	CG	CC	CG	NN	CC	CG	CG	CG	CG	CC
SP.SNP.SC.2.93648	A/G	0.44586	2	93648	AA	AA	AA	AA	AA	AA	AG	AA	AG	AG	AA	AA	AG	AG	GG	AG	AG	AG	AG	AA	AG	AG	AG	AG	AG	AG	AG	AA	AG	AG	AG	AG	AG	AG	AG	AG	GG	AG	AA	AG	AG	AG	AG	AG	AG
SP.SNP.SC.2.548074	A/G	0.375796	2	548074	GG	GG	AA	GG	AG	GG	AG	AG	GG	AG	AG	GG	GG	AG	AA	AG	AG	NN	AG	AA	AG	GG	GG	AG	AA	NN	NN	AG	NN	GG	GG	AG	GG	GG	NN	NN	GG	AA	AA	GG	GG	GG	AG	GG	GG
SP.SNP.SC.2.1202062	C/T	0.0732484	2	1202062	CC	CC	CC	CC	CC	CC	CC	CC	CC	CC	CC	CC	CC	CC	CC	CT	CT	CT	CT	CC	CT	CC	CT	CT	TT	CC	CC	CC	CC	CT	CC	CC	CC	CC	NN	CC	CC	CT	CC	CC	CC	CC	CC	CC	CC
SP.SNP.SC.3.442202	C/T	0.452229	3	442202	NN	NN	NN	TT	TT	CT	CT	TT	NN	CT	NN	NN	NN	CT	CC	CT	NN	NN	NN	NN	CT	CT	CT	CT	NN	NN	NN	TT	NN	NN	CT	CT	CC	CT	NN	NN	NN	NN	CT	CT	TT	NN	NN	NN	CT
SP.SNP.SC.10.591940	C/T	0.127389	10	59194	TT	TT	TT	TT	TT	TT	TT	TT	TT	TT	TT	TT	TT	TT	TT	CT	CT	CT	CT	CT	CT	CT	CT	CT	CT	TT	TT	TT	CT	TT	TT	TT	TT	TT	NN	TT	TT	CT	TT	TT	TT	TT	TT	TT	TT
SP.SNP.SC.10.872544	C/T	0.136943	10	872544	TT	TT	TT	TT	TT	TT	CT	TT	TT	TT	TT	TT	TT	TT	TT	CT	CT	CC	CT	TT	CT	CT	CT	CT	CC	NN	TT	TT	CT	TT	TT	TT	TT	TT	TT	TT	TT	CT	TT	TT	TT	TT	CT	TT	TT
SP.SNP.SC.10.630118	A/G	0.159236	10	630118	NN	NN	NN	NN	NN	NN	GG	NN	GG	GG	NN	GG	GG	GG	GG	GG	GG	GG	GG	GG	GG	GG	GG	GG	GG	NN	GG	NN	GG	GG	GG	GG	NN	GG	NN	GG	GG	GG	NN	GG	GG	GG	GG	GG	GG
SP.SNP.SC.10.690420	C/T	0.359873	10	69042	CC	CC	CC	CC	CC	CC	CC	CC	CC	CT	CC	CC	CC	CC	CC	CT	CC	TT	CT	CC	CT	TT	CC	CC	TT	NN	NN	CC	TT	CC	CC	CC	CC	CT	NN	TT	CC	NN	CC	NN	CT	CC	CT	CT	CT
SP.SNP.SC.10.847640	C/T	0.372611	10	84764	TT	CC	TT	CT	CT	CT	CT	CT	CT	CT	CT	CC	NN	CT	CC	CC	CC	CC	CC	CT	CC	CC	CC	TT	NN	NN	NN	CT	CC	CT	CC	CC	CT	CT	NN	TT	CC	CC	NN	CT	CC	CC	CT	CT	CT
SP.SNP.SC.10.2717	C/T	0.216561	10	2717	CC	CC	CC	CT	CC	CT	CC	CC	CC	CC	CC	CC	CC	CC	CC	CT	CT	CT	CT	CC	CT	CT	CT	CT	TT	CC	NN	CT	CC	CT	CC	CC	TT	CT	CT	TT	CC	CT	CC	CT	CT	CT	CC	CT	CT
SP.SNP.SC.10.412659	A/C	0.378981	10	412659	AA	AA	AA	AA	AA	AA	AC	AA	AC	AC	AA	AA	AA	AC	CC	AC	AC	AC	AC	AA	AC	AC	AC	AC	AA	CC	NN	AA	AA	AC	CC	AC	AA	AC	AA	CC	AC	AC	CC	AC	CC	AC	AA	AC	AC
SP.SNP.SC.11.252058	A/T	0.394904	11	252058	AT	TT	TT	TT	TT	TT	TT	TT	AT	TT	AT	TT	TT	AT	AT	TT	TT	AT	AT	AT	TT	AT	TT	TT	TT	AA	NN	TT	AA	NN	AA	AA	AA	NN	NN	NN	AA	TT	AT	AA	AA	AA	AA	NN	AT
SP.SNP.SC.11.176687	A/T	0.426752	11	176687	TT	TT	AA	TT	AT	AT	TT	AT	TT	AT	TT	TT	TT	AT	AA	AT	TT	AT	AT	AT	AT	AT	AT	AT	AT	AA	NN	AT	AT	AA	AT	AT	AA	AA	AA	NN	AA	AT	AT	AA	AA	AA	AT	AA	AT
SP.SNP.SC.11.207327	A/G	0.375796	11	207327	AG	GG	AG	GG	AG	AG	GG	AG	GG	AG	AG	GG	AG	GG	GG	GG	GG	GG	GG	AG	AG	GG	GG	AG	GG	GG	GG	AG	AG	AG	GG	GG	AG	AG	AG	AG	AG	GG	AA	AG	AG	AA	GG	AG	AG
SP.SNP.SC.11.339182	C/G	0.372611	11	339182	GG	GG	GG	GG	GG	GG	CG	GG	CG	CG	GG	GG	GG	CG	CG	CG	CG	CG	CG	GG	CG	CG	CG	CG	CG	NN	NN	GG	CG	CG	CC	CG	GG	CG	GG	CG	CG	CG	CG	GG	CG	CG	CG	CG	CG
SP.SNP.SC.11.450758	A/G	0.350318	11	450758	AA	AA	GG	AA	AG	AG	AG	AG	AG	AG	AG	AG	AG	AG	GG	GG	GG	GG	GG	GG	GG	GG	GG	AG	GG	GG	GG	AG	GG	GG	AG	AG	GG	GG	GG	GG	GG	GG	GG	GG	GG	GG	AG	GG	AG
SP.SNP.SC.12.929747	A/G	0.33121	12	929747	GG	GG	GG	GG	GG	GG	AG	GG	AG	AG	GG	AG	GG	AG	AG	AG	AG	AG	AG	GG	AG	AG	AG	AG	AG	GG	AG	GG	AG	AG	AG	AG	AG	AG	AG	AG	AG	AG	AG	AG	GG	GG	AG	GG	GG
SP.SNP.SC.12.777518	C/T	0.480892	12	777518	TT	CT	CT	CT	CT	CT	CT	CT	TT	CT	CC	CT	CC	CT	TT	CT	CC	CT	TT	CT	CT	CT	CT	CT	TT	CT	CC	CT	TT	TT	CT	CT	CT	CT	TT	TT	CT	TT	CC	CT	CT	TT	TT	TT	CT
SP.SNP.SC.13.392510	A/C	0.286624	13	39251	AA	AA	AA	AA	AA	AA	AC	AA	AA	AC	AA	AA	AA	AC	AC	AC	AC	AA	AC	AA	AC	AC	AC	AC	AA	NN	AA	AA	AC	AC	AC	AC	AC	AC	NN	NN	AA	AC	AC	AC	AA	AC	AA	AC	AC
SP.SNP.SC.13.1053535	A/C	0.165605	13	1053535	AA	AA	AA	AA	AA	AA	AA	AA	AA	AA	AA	AA	AA	AA	AA	AA	AA	AA	AA	AA	AA	AA	AA	AA	AA	NN	NN	AA	AA	AA	AA	AA	AA	AA	AA	NN	AA	AA	AA	AA	AA	AA	AA	AA	AA
SP.SNP.SC.13.292271	C/T	0.474522	13	292271	CT	CT	CT	CT	CT	CT	CT	CT	CT	CT	CT	CT	CT	CT	CT	CT	CT	CT	CT	CT	CT	CT	CT	CT	CT	CT	CT	CT	CT	CT	CT	CT	CT	CT	CT	CT	CT	CT	CT	CT	CT	CT	CT	CT	CT
SP.SNP.SC.14.766382	C/T	0.143312	14	766382	CC	CC	CC	CC	CC	CC	CT	CC	CT	CT	CC	CC	CC	CT	CT	CC	CC	CT	CT	CC	CC	CC	CC	CC	CC	CC	CC	CC	CC	CT	CT	CT	CT	CT	CC	CT	CT	CC	CT	CT	CC	CC	CC	CC	CC
SP.SNP.SC.14.774415	A/G	0.369427	14	774415	AA	AA	AA	AA	AA	AA	AG	AA	AA	AG	AA	AA	AA	AG	AG	AG	AG	AG	AG	AA	AG	AG	AG	AG	GG	AG	AA	AA	AG	GG	AG	AG	AG	AG	AG	AG	GG	AG	GG	AG	AA	AG	AG	AG	AG
SP.SNP.SC.14.195739	C/T	0.378981	14	195739	TT	TT	TT	TT	TT	TT	CT	TT	CT	CT	TT	CT	TT	CT	CT	CT	CT	TT	CT	CT	CT	CT	CT	CT	CT	CT	TT	TT	CT	CT	CT	CT	CT	CT	CT	CT	CC	CT	CT	CT	CT	CT	CT	CT	CT
SP.SNP.SC.14.840268	A/G	0.404459	14	840268	GG	GG	GG	GG	GG	GG	AG	GG	AG	AG	GG	AG	GG	AG	AG	AG	AG	AG	AG	AG	AG	AG	AG	AG	AG	AG	GG	GG	AG	AG	AG	AG	AA	AG	AG	AG	AG	AG	AG	AG	AG	AG	AG	AG	AG
SP.SNP.SC.14.244747	C/T	0.105096	14	244747	TT	TT	TT	TT	TT	TT	TT	TT	TT	TT	TT	TT	TT	TT	TT	TT	TT	TT	TT	TT	TT	TT	TT	TT	NN	NN	NN	NN	NN	TT	NN	TT	TT	TT	NN	NN	TT	TT	NN	TT	TT	TT	TT	TT	TT
SP.SNP.SC.14.389177	C/T	0.417197	14	389177	TT	TT	TT	TT	TT	TT	CT	TT	CT	CT	TT	TT	TT	CT	CT	CT	CT	CT	CT	CT	CT	CT	CT	CT	CT	CT	CT	TT	CT	CT	CT	CT	CT	CT	CT	CT	CT	CT	CT	CT	CT	CT	CT	CT	CT
SP.SNP.SC.14.859112	A/G	0.410828	14	859112	AG	AG	AG	AG	AG	AG	AG	AG	AG	AG	AG	AG	AG	AG	NN	AG	AG	AG	AG	AG	AG	AG	GG	AA	AG	GG	AG	AG	AG	AG	NN	AA	NN	AG	AG	AG	AG	AG	NN	NN	AG	AG	AG	AG	AG
SP.SNP.SC.14.670943	A/C	0.417197	14	670943	CC	CC	CC	CC	CC	CC	CC	CC	CC	AC	CC	CC	AC	AC	AC	AA	AA	AC	AA	AC	AA	AA	AA	AC	AA	AA	AA	AC	CC	AC	AC	AC	AC	AC	CC	AC	AA	AA	AC	AC	AA	AC	AC	AC	AC
SP.SNP.SC.14.265376	A/T	0.0859873	14	265376	TT	TT	NN	NN	NN	NN	TT	NN	TT	TT	TT	NN	NN	TT	TT	TT	TT	TT	TT	TT	TT	TT	TT	TT	TT	TT	NN	NN	TT	TT	TT	TT	TT	TT	TT	TT	TT	TT	TT	TT	TT	TT	TT	TT	TT
SP.SNP.SC.14.299197	C/T	0.0764331	14	299197	CC	CC	CC	CC	CC	CC	CC	CC	CC	CC	CC	CC	CC	CC	CC	CT	CT	CT	CT	CC	CT	CT	CT	CT	CT	CC	CC	CC	CC	CC	CC	CC	CT	CC	NN	CC	CC	CT	CC	CC	CC	CC	CC	CC	CC
SP.SNP.SC.14.643277	A/C	0.194268	14	643277	CC	CC	CC	CC	CC	CC	CC	CC	CC	AC	CC	CC	CC	AC	CC	CC	CC	CC	CC	CC	CC	CC	CC	CC	CC	CC	CC	CC	CC	AC	AC	CC	CC	AC	CC	AA	AC	CC	AC	CC	CC	CC	CC	CC	CC
SP.SNP.SC.15.379651	C/T	0.388535	15	379651	TT	TT	TT	TT	TT	TT	CT	TT	CT	CT	TT	TT	TT	CT	CT	CT	CT	CT	CT	TT	CT	CT	CT	CT	CT	CT	CC	TT	CT	CT	CT	CT	CT	CT	CT	CT	CC	CT	CC	CT	CT	CT	CT	CT	CT
SP.SNP.SC.15.113705	A/G	0.353503	15	113705	AA	AA	AA	AA	AA	AA	AG	AA	AA	AG	AA	AA	AA	AG	GG	AA	AG	NN	GG	AA	AG	AG	AG	AA	AG	NN	NN	AA	AA	AG	AG	AG	AA	AG	NN	GG	GG	GG	AA	AG	AA	AA	AA	AG	AG
SP.SNP.SC.15.929574	C/T	0.401274	15	929574	CT	CT	TT	TT	TT	TT	TT	TT	TT	TT	CT	TT	TT	CT	CT	CT	CT	CT	CT	CT	CT	CT	TT	CT	CT	NN	NN	TT	CT	CC	CT	CC	CT	TT	TT	NN	CT	CT	CT	CC	CT	CT	CT	CT	CT
SP.SNP.SC.15.804248	A/T	0.5	15	804248	AT	AT	AT	AT	AT	AT	AT	AT	AT	AT	AT	AT	AT	AT	AT	AA	AA	AA	AA	AT	AA	AA	AA	AT	AA	AT	AT	AT	AT	AT	AT	AT	AT	AT	AT	AT	AT	AA	AT	AT	AT	AT	AT	AT	AT
SP.SNP.SC.16.108630	C/T	0.5	16	10863	CC	CC	NN	CT	CT	TT	TT	CT	CC	CT	CC	CT	CC	CT	TT	CT	TT	NN	CT	NN	CT	NN	CT	CT	NN	NN	NN	TT	NN	NN	NN	TT	TT	CT	NN	NN	NN	NN	NN	CT	NN	TT	CC	CC	CT
SP.SNP.SC.16.553419	C/T	0.423567	16	553419	TT	TT	CC	NN	CC	TT	TT	NN	CT	NN	NN	TT	NN	NN	CC	TT	NN	TT	TT	TT	TT	TT	NN	NN	TT	NN	NN	NN	TT	TT	TT	NN	NN	NN	TT	NN	CT	NN	NN	NN	CT	CT	CT	TT	NN
SP.SNP.SC.16.1039906	A/G	0.22293	16	1039906	GG	AG	GG	GG	GG	GG	GG	GG	GG	AG	GG	GG	GG	AG	AG	GG	GG	GG	GG	GG	GG	GG	GG	GG	GG	GG	AA	GG	GG	AG	AG	AG	AG	AG	GG	AG	AG	GG	GG	AG	GG	AG	GG	AG	AG
SP.SNP.SC.16.562910	A/G	0.308917	16	56291	GG	GG	GG	GG	GG	GG	GG	GG	GG	AG	GG	GG	GG	AG	AG	AG	AG	AG	AG	GG	GG	AG	AG	AG	AG	GG	NN	GG	AG	AG	AG	AG	AA	AG	NN	NN	GG	GG	AG	AG	GG	GG	AA	GG	GG
SP.SNP.SC.17.929614	A/C	0.417197	17	929614	CC	CC	CC	AC	CC	CC	AC	CC	CC	AC	CC	CC	CC	AC	AC	AC	AC	AC	AC	AC	AC	CC	AC	AC	AC	AA	AC	CC	AC	AC	AC	AC	AC	AC	CC	AC	AA	AC	CC	AC	AC	AC	AC	AC	AC
SP.SNP.SC.17.695047	C/G	0.401274	17	695047	GG	GG	GG	GG	GG	GG	CC	GG	CG	CG	GG	GG	GG	GG	CG	CG	CG	CG	CG	CG	CC	CG	GG	GG	CG	CG	CG	CG	CG	CG	CG	GG	CC	GG	NN	CG	CG	CG	CC	NN	CG	CG	CG	CG	CG
SP.SNP.SC.17.271382	A/T	0.404459	17	271382	TT	TT	TT	TT	TT	TT	AT	TT	AT	AT	TT	TT	TT	AT	AT	AT	AT	AT	AT	AT	AT	AT	AT	AT	AT	TT	TT	TT	AT	AT	AT	AT	AT	AT	AA	AT	AA	AT	TT	AT	AT	AT	TT	AT	AT
SP.SNP.SC.17.406258	G/T	0.194268	17	406258	GT	GT	GG	GT	GT	GT	GT	GG	GG	GT	GT	GT	GG	GT	GT	GG	GG	GG	GT	GT	GT	GT	GT	GT	NN	GG	GT	GT	GG	GT	CG	GT	GG	GT	NN	GG	GG	GG	GG	GG	GG	GT	GT	GT	GT
SP.SNP.SC.17.650643	A/T	0.175159	17	650643	AT	TT	TT	TT	TT	AT	AT	TT	TT	TT	TT	TT	TT	TT	NN	TT	TT	TT	TT	TT	TT	TT	AT	TT	TT	NN	NN	AT	TT	TT	NN	TT	NN	AT	NN	TT	TT	AT	NN	TT	TT	TT	TT	TT	TT
SP.SNP.SC.18.270023	C/T	0.493631	18	270023	CC	CT	TT	CT	CT	CT	CT	CC	NN	CT	CC	TT	TT	NN	CC	CC	CC	NN	NN	TT	CC	CC	CC	CT	NN	NN	NN	CT	CC	NN	NN	TT	NN	TT	NN	NN	CC	NN	NN	TT	TT	CT	CC	NN	CT
SP.SNP.SC.18.695573	A/C	0.292994	18	695573	NN	AA	AC	NN	NN	NN	AA	CC	AA	AA	AA	AA	AA	AA	NN	CC	NN	AC	AA	NN	CC	AA	NN	AA	NN	NN	NN	AA	AA	AA	NN	NN	NN	AA	NN	NN	NN	NN	NN	NN	AA	NN	AA	AA	AA
SP.SNP.SC.18.363326	A/G	0.207006	18	363326	AG	AA	AG	AA	AG	AG	AA	AG	AA	AA	AG	AA	AA	AA	AA	AA	AA	AA	AA	AG	AA	AA	AA	AG	AA	AA	AA	AG	AA	AA	AA	AA	AA	AA	AA	AA	AA	AA	AA	AA	AA	AA	AA	AA	AG
SP.SNP.SC.19.362562	A/C	0.181529	19	362562	CC	CC	CC	AC	CC	CC	AC	AC	CC	AC	AC	AC	CC	AC	CC	CC	CC	CC	CC	CC	CC	CC	CC	CC	CC	NN	NN	AC	CC	AC	CC	CC	CC	CC	NN	NN	CC	NN	CC	CC	AC	AC	CC	CC	AC
SP.SNP.SC.19.183524	C/T	0.0923567	19	183524	TT	TT	TT	TT	TT	TT	TT	TT	TT	TT	TT	TT	TT	TT	CT	TT	TT	TT	TT	TT	TT	TT	TT	TT	TT	NN	TT	TT	TT	TT	TT	TT	TT	TT	NN	NN	TT	TT	NN	TT	TT	TT	TT	TT	TT
SP.SNP.SC.19.104390	C/T	0.0796178	19	10439	TT	CC	NN	NN	NN	NN	CC	NN	CC	CC	CC	NN	NN	CC	CC	CC	CC	CC	CC	CC	CC	CC	CC	CC	CC	CC	NN	CC	CC	CC	CC	CC	CC	CC	CC	CC	CC	CC	CC	CC	CC	CC	CC	CC	CC
SP.SNP.SC.19.996477	A/C	0.0764331	19	996477	CC	CC	CC	CC	CC	CC	CC	CC	CC	CC	CC	CC	CC	CC	CC	CC	CC	CC	AC	CC	CC	CC	CC	CC	CC	NN	NN	CC	AC	CC	CC	CC	CC	CC	CC	CC	CC	NN	NN	CC	CC	CC	CC	CC	CC
SP.SNP.SC.20.90219	C/T	0.242038	20	90219	CC	CT	CC	CC	CC	CT	CC	CC	CC	CC	CT	CT	CC	CT	CT	CC	CC	CT	CT	CC	CC	CC	CT	CT	NN	NN	CC	CC	CC	CC	CC	CC	CC	CC	NN	CT	CT	CC	CT	CC	CT	CT	CT	CC	CC
SP.SNP.SC.20.334239	G/T	0.219745	20	334239	TT	TT	TT	TT	TT	TT	GT	TT	TT	TT	TT	TT	TT	TT	TT	GT	GT	GT	GT	TT	GT	TT	GT	GT	GT	NN	TT	TT	GG	GT	TT	TT	TT	TT	TT	TT	TT	GT	TT	TT	GT	GT	GT	GT	GT
SP.SNP.SC.21.152447	C/G	0.378981	21	152447	CC	CC	CC	CC	CC	CC	CC	CC	CG	CC	CC	CC	CC	CC	CG	CG	CG	CG	CG	CC	CG	CG	CC	CG	CG	CC	CG	CC	CG	CG	CC	CC	CC	CC	CC	CG	CC	CG	CC	CG	CG	CG	CG	CG	CG
SP.SNP.SC.22.564230	C/T	0.328025	22	56423	CC	CC	CC	CC	CC	CC	CT	CC	CT	CT	CC	CC	CC	CT	CT	CC	CC	CC	CC	CC	CC	CT	CC	CC	CC	CC	CT	CC	CT	CT	CT	CT	CT	CT	CT	CT	CT	CC	CC	CT	CT	CT	CC	CT	CT
SP.SNP.SC.22.421733	A/G	0.480892	22	421733	AG	AG	AA	AG	AA	AG	AG	AA	AG	AG	AA	AG	AG	AG	GG	AG	AG	AG	AG	AG	AG	AG	AG	AG	GG	AA	GG	AA	AG	AG	AG	AG	AA	AG	AA	AG	AG	AG	GG	AG	AG	AG	AG	AG	AG
SP.SNP.SC.23.73782	C/T	0.490446	23	73782	TT	TT	CT	TT	CT	TT	CT	CT	CT	CT	CT	CT	CT	CT	CC	CT	CT	CT	CT	CT	CT	CT	CT	CT	CT	CC	CT	CT	CT	CT	CT	CT	CT	CT	CT	CT	CC	CT	CT	CT	CT	CT	CT	CT	CT
SP.SNP.SC.23.387183	A/T	0.33758	23	387183	AT	AT	AT	AT	AT	AT	AT	AT	AT	AT	AT	AT	AT	AT	AT	AT	AT	AT	AT	AT	AT	AT	AT	AT	AT	AT	AT	AT	TT	AT	TT	TT	AT	AT	AT	AT	AT	AT	AT	AT	AT	AT	TT	AT	AT
SP.SNP.SC.23.69482	A/G	0.471338	23	69482	GG	GG	AG	GG	AG	GG	AG	AG	AG	AG	AG	AG	GG	AG	AG	AG	AG	AG	AG	AG	AG	AG	AG	AG	AG	AA	AG	AG	AG	AG	AG	AG	AG	AG	AA	AG	AA	AG	AA	AG	AG	AG	AG	AG	AG
SP.SNP.SC.23.587284	A/G	0.423567	23	587284	AA	AA	AA	AA	AA	AA	AG	AA	AG	AG	AA	AG	AA	AG	AG	AG	AG	AG	AG	AG	AG	AG	AG	AG	AG	AG	AG	AA	AG	AG	AG	AG	AG	AG	AG	AG	AG	AG	AA	AG	AG	AG	AG	AG	AG
SP.SNP.SC.23.340024	A/G	0.11465	23	340024	AA	AA	AA	AA	AA	AA	AA	AA	AA	AA	AA	AA	AA	AA	AA	AG	AG	AG	AG	AG	AG	AG	AG	AG	AG	AA	AA	AA	AG	AA	AA	AA	AA	AA	AA	AA	AA	AG	AA	AA	AA	AA	AG	AA	AA
SP.SNP.SC.23.155650	G/T	0.417197	23	15565	GT	GT	GT	GT	GT	GT	GT	GT	GT	GT	GT	GT	GT	GT	GT	GT	GT	GT	GT	TT	GT	GT	GT	GT	GT	TT	TT	GT	TT	GT	TT	TT	GT	GT	TT	GT	GT	GT	GT	GT	GT	GT	GT	GT	GT
SP.SNP.SC.24.73651	C/T	0.219745	24	73651	CC	CC	CC	CC	CT	CC	CC	CC	CC	CT	CC	CC	CC	CC	CT	CT	CT	CT	CC	CT	CT	CC	CT	CT	TT	CC	CC	CC	CC	CC	CC	CC	CC	CC	NN	CC	CT	CT	CC	CT	CT	CT	CC	CT	CT
SP.SNP.SC.24.119919	C/T	0.286624	24	119919	CC	CC	CC	CC	CC	CC	CC	CC	CT	CT	CC	CC	CC	CT	CC	CC	CC	CC	CC	CT	CC	CC	CC	CT	CC	CC	TT	CC	CT	CT	TT	TT	CC	CC	CC	CC	CC	CT	CC	CC	CC	CC	CC	CC	CC
SP.SNP.SC.24.104374	A/C	0.394904	24	104374	AA	AA	AA	AA	AA	AA	AC	AA	AC	AC	AA	AA	AA	AC	CC	AC	AC	AC	AC	AA	AC	AC	AC	AC	AC	AA	AC	AC	AC	AC	AC	AC	AC	AC	AC	AC	CC	AC	AC	AC	AC	AC	AC	AC	AC
SP.SNP.SC.24.9220	A/C	0.366242	24	922	AA	AA	AA	AA	AA	AA	AC	AA	AC	AC	AA	AC	AA	AC	CC	AC	AC	AC	AC	AA	AC	AC	AC	AC	AC	AA	AC	AA	AC	AC	AC	AC	AC	AC	AC	AC	CC	AC	AC	AC	AC	AC	AC	AC	AC
SP.SNP.SC.24.180282	A/G	0.461783	24	180282	GG	GG	GG	AG	AG	GG	AG	AG	AG	AG	AG	AG	GG	AG	AA	AG	AG	AG	AG	AG	AG	AG	AG	AG	AA	AA	AA	GG	AG	AG	AG	AG	AA	AA	AA	AG	AA	AG	AA	AG	AG	AG	AG	AG	AG
SP.SNP.SC.25.816682	C/T	0.0764331	25	816682	CC	CC	CC	CC	CC	CC	CC	CC	CC	CC	CC	CT	CC	CC	CC	CC	CC	CT	CC	CC	CC	CT	CC	CT	CC	CC	CC	TT	CC	CC	CC	CC	CC	CC	CC	CC	CC	CC	CC	CC	CC	CT	CC	CC	CC
SP.SNP.SC.26.759794	A/C	0.238854	26	759794	AA	AA	AA	NN	NN	NN	AA	NN	AA	NN	AA	AA	AA	NN	NN	NN	AA	AA	AA	AA	NN	NN	NN	NN	AA	AA	AA	AA	AA	AA	NN	NN	NN	NN	AA	AA	AA	AA	NN	NN	AA	AA	AA	AA	NN
SP.SNP.SC.26.762640	A/T	0.245223	26	76264	TT	TT	TT	TT	NN	NN	NN	NN	TT	NN	TT	TT	TT	NN	NN	NN	TT	TT	TT	TT	NN	TT	NN	NN	TT	AT	AT	NN	TT	TT	NN	NN	NN	NN	TT	TT	TT	TT	NN	NN	TT	TT	TT	TT	NN
SP.SNP.SC.29.836731	A/T	0.44586	29	836731	NN	NN	NN	AT	AT	AT	AT	TT	NN	AT	NN	NN	NN	AT	AT	AT	NN	NN	NN	NN	AT	AT	AT	AT	NN	NN	NN	AT	NN	NN	AT	AT	AT	AT	NN	NN	NN	NN	AT	AT	AT	NN	NN	NN	AT
SP.SNP.SC.30.384026	C/T	0.245223	30	384026	NN	NN	NN	CC	CC	CC	CC	CC	NN	CC	NN	NN	NN	CC	CT	CC	NN	NN	NN	NN	CC	CC	CC	CC	NN	NN	NN	CC	NN	NN	CC	CC	CC	CC	NN	NN	NN	NN	CC	CC	CC	NN	NN	NN	CC
SP.SNP.SC.102.63942	A/G	0.487261	102	63942	AG	AA	AG	AA	AG	AG	AG	AG	AG	AG	AG	AA	AG	AG	AA	AG	AG	AG	AG	GG	AG	AG	AG	AG	AG	AA	AA	AG	AG	AG	AG	AG	AG	AG	GG	GG	AA	AA	AA	AG	AG	AG	AG	AG	AG
SP.SNP.SC.102.291429	A/G	0.127389	102	291429	GG	GG	GG	GG	GG	GG	GG	GG	GG	GG	GG	GG	GG	GG	GG	GG	GG	GG	GG	GG	GG	GG	GG	GG	GG	NN	NN	GG	GG	GG	GG	GG	GG	GG	GG	NN	GG	NN	GG	GG	AG	AG	GG	AG	AA
SP.SNP.SC.103.214256	C/T	0.33758	103	214256	CC	CC	CC	CC	CC	CC	CT	CC	CC	CT	CC	NN	CC	CT	TT	CC	CC	NN	CC	CC	CC	CT	CC	CC	NN	NN	NN	CC	NN	CT	CT	CT	NN	CT	NN	TT	NN	CC	NN	CT	NN	CC	NN	CC	CT
SP.SNP.SC.103.244715	A/T	0.417197	103	244715	TT	TT	TT	TT	AT	TT	AT	TT	AT	AT	TT	AT	TT	AT	AA	AA	AA	AA	AA	AA	AA	AA	AA	AA	AA	NN	NN	TT	AA	AT	AA	AA	AA	AT	AA	AT	AA	AA	AA	AT	AA	AT	AA	AT	AT
SP.SNP.SC.103.14855	A/G	0.487261	103	14855	NN	NN	NN	GG	AA	NN	GG	NN	NN	AG	NN	NN	NN	AG	AA	AA	NN	NN	AA	GG	AA	AA	AA	AG	NN	NN	GG	GG	NN	NN	GG	GG	AA	AA	NN	NN	AA	NN	NN	AA	AA	NN	NN	NN	AG
SP.SNP.SC.104.158621	A/G	0.251592	104	158621	GG	GG	AG	GG	AG	GG	AG	AG	GG	AG	AG	GG	GG	GG	GG	AG	AG	AG	AG	GG	AG	AG	AG	AG	AG	GG	GG	AG	GG	GG	GG	GG	GG	GG	GG	GG	GG	AG	GG	GG	GG	GG	GG	GG	GG
SP.SNP.SC.104.41323	C/T	0.334395	104	41323	TT	TT	TT	CT	TT	TT	TT	TT	TT	CT	TT	TT	TT	CT	CT	CT	CC	NN	CC	TT	CT	CT	CT	CT	NN	NN	NN	TT	TT	TT	CT	CT	TT	CT	NN	NN	CC	TT	TT	CT	CC	CT	NN	TT	CT
SP.SNP.SC.107.240283	C/T	0.257962	107	240283	CC	CC	CT	CC	CC	CC	CC	CC	CC	CC	CC	CC	CC	CC	CC	CC	CC	CC	CC	CC	CC	CC	CC	CC	NN	CC	NN	CC	CC	NN	CC	CT	CC	CC	NN	NN	CC	CC	NN	NN	CC	CC	CC	CC	CC
SP.SNP.SC.108.177152	C/T	0.343949	108	177152	CT	CT	CT	CT	CT	CT	CT	CT	CT	CT	CT	CT	CT	CT	CC	CC	CC	CC	CC	CT	CC	CC	CC	CT	CC	NN	NN	CT	CC	CC	CT	CT	CC	CC	NN	CC	CC	CC	CC	CC	CC	CC	CC	CC	CC
SP.SNP.SC.109.152246	C/G	0.43949	109	152246	CC	CC	CC	CG	CC	CC	CG	CC	CG	CG	CG	CG	CG	CG	CG	CG	CG	CG	CG	CG	CG	CG	CG	CG	CG	CG	CG	CC	CG	CG	CG	CG	CG	CG	GG	CG	CG	CG	CG	CG	CG	CG	CG	CG	CG
SP.SNP.SC.113.62255	C/T	0.44586	113	62255	CT	TT	CT	TT	CT	CT	TT	CT	CT	CT	CT	TT	CT	CT	CT	CC	CC	CC	CC	CT	CC	CC	CC	CT	CC	TT	CT	CT	CC	CT	CT	CT	CT	CT	CT	CC	CT	CC	CT	CC	CC	CC	CT	CC	CT
SP.SNP.SC.114.170783	A/C	0.286624	114	170783	CC	CC	CC	CC	CC	CC	AC	CC	CC	AC	CC	CC	CC	AC	CC	AC	AC	CC	AC	CC	AC	AC	AC	CC	AC	AA	CC	CC	AC	CC	CC	AA	CC	AC	NN	AA	CC	CC	CC	AC	AC	CC	AC	AC	AC
SP.SNP.SC.114.38625	C/G	0.286624	114	38625	GG	GG	GG	GG	GG	NN	GG	GG	NN	CG	GG	GG	NN	GG	CC	CG	NN	NN	GG	GG	GG	CG	CG	GG	NN	NN	NN	NN	NN	NN	GG	CG	CC	GG	NN	NN	NN	GG	NN	CG	GG	GG	GG	CG	CG
SP.SNP.SC.116.185244	C/T	0.474522	116	185244	CT	CC	TT	CC	CC	CC	CT	CT	CT	CC	CC	CT	CT	CT	TT	TT	TT	TT	TT	CC	TT	TT	TT	CT	TT	NN	NN	CC	CT	TT	CC	TT	CT	TT	TT	NN	TT	TT	TT	TT	TT	TT	CC	TT	TT
SP.SNP.SC.116.239091	C/T	0.43949	116	239091	TT	CT	CC	CT	CT	CT	CT	CT	CC	CT	CT	CT	CC	CT	TT	TT	TT	TT	CT	CT	TT	TT	TT	CT	TT	NN	NN	CT	CT	TT	CC	CT	TT	TT	TT	NN	TT	TT	TT	TT	TT	TT	CT	TT	TT
SP.SNP.SC.116.146669	A/G	0.229299	116	146669	AG	AG	AG	AG	AG	AG	AG	AG	GG	GG	AG	AG	GG	AG	GG	AG	AG	AG	AG	GG	AG	AG	GG	AG	AA	GG	GG	AG	GG	GG	GG	GG	AG	AG	AG	AG	GG	AG	AA	AG	AG	AG	GG	AG	GG
SP.SNP.SC.117.206340	A/G	0.436306	117	20634	AA	AA	AA	AA	AA	AA	AG	AA	AG	AG	AA	AA	AA	AG	GG	AG	AG	GG	AG	AA	AG	AG	AG	AG	AG	AG	AA	AA	AG	AG	AG	AG	AG	AG	AA	AG	GG	AG	GG	AG	AG	AG	AG	AG	AG
SP.SNP.SC.118.200110	A/G	0.133758	118	20011	GG	GG	GG	GG	GG	GG	GG	GG	GG	GG	GG	GG	GG	GG	AG	GG	GG	GG	GG	GG	GG	GG	GG	GG	GG	GG	NN	GG	GG	GG	GG	GG	GG	AG	NN	NN	GG	GG	AA	AG	GG	AG	GG	AG	AG
SP.SNP.SC.118.65564	C/T	0.197452	118	65564	NN	NN	NN	NN	NN	NN	TT	NN	TT	TT	NN	NN	NN	TT	TT	TT	TT	TT	TT	NN	TT	TT	TT	CT	TT	NN	NN	NN	NN	NN	TT	TT	TT	TT	NN	TT	TT	TT	TT	TT	NN	TT	TT	TT	TT
SP.SNP.SC.118.68891	A/G	0.16879	118	68891	AG	AG	AA	AA	GG	AA	GG	AA	AA	GG	AG	AA	AA	GG	GG	GG	GG	GG	GG	AG	GG	GG	GG	GG	GG	NN	GG	NN	GG	GG	GG	GG	GG	GG	NN	GG	GG	GG	GG	GG	AG	GG	AG	GG	GG
SP.SNP.SC.120.53959	C/T	0.461783	120	53959	CT	TT	TT	TT	TT	TT	CT	TT	CT	CT	TT	CT	TT	CT	CC	CT	CT	CC	CT	TT	CT	CT	CT	CT	CC	CT	CT	TT	CC	CT	CT	CT	CT	CT	CT	CT	CT	CT	CT	CT	CT	CT	CT	CT	CT
SP.SNP.SC.120.172386	A/G	0.318471	120	172386	GG	GG	GG	GG	GG	GG	GG	GG	AG	AG	GG	GG	GG	AG	AA	AG	AG	AG	AG	GG	AG	AG	AG	AG	AA	AG	AA	GG	GG	AG	GG	AG	AG	AG	AA	GG	AA	AG	AA	AG	GG	GG	GG	GG	GG
SP.SNP.SC.120.10252	C/T	0.248408	120	10252	CC	CC	CC	CC	CC	CC	CC	CC	CC	CC	CC	CC	CC	CC	CC	CC	CC	CC	CC	CC	CC	CC	CC	CC	NN	CC	NN	CC	CC	CC	CC	NN	CC	CC	NN	NN	CC	CC	CC	NN	CC	CC	CC	CC	CC
SP.SNP.SC.121.131512	A/G	0.398089	121	131512	AG	GG	AA	AA	AG	AA	AG	AG	AA	AG	AG	AA	AA	AG	GG	AG	GG	GG	GG	AG	GG	GG	AG	AG	GG	NN	NN	AG	GG	GG	GG	AG	GG	AG	NN	NN	AA	NN	GG	AG	AG	GG	GG	NN	AG
SP.SNP.SC.121.147828	A/C	0.436306	121	147828	AC	CC	CC	CC	CC	CC	CC	CC	AC	AC	CC	AC	CC	AC	AC	AC	AC	AC	AC	AC	AC	AC	AC	CC	AC	AC	AC	AC	CC	AC	AC	AC	AC	AC	CC	AC	AC	AC	AC	AC	AC	AC	CC	AC	AC
SP.SNP.SC.123.175160	A/C	0.366242	123	17516	AA	AA	AA	AA	AA	AA	AC	AA	AA	AC	AA	AA	AA	AC	CC	AC	AC	AC	AC	AA	AC	AC	AC	AC	AC	AC	AA	AA	AA	AC	AC	AC	AC	AC	AC	NN	AC	AC	CC	AC	AC	AC	AC	AC	AC
SP.SNP.SC.125.300492	C/T	0.0700637	125	300492	TT	TT	TT	TT	TT	TT	TT	TT	TT	TT	TT	TT	TT	TT	TT	CT	TT	TT	TT	TT	TT	TT	TT	TT	NN	NN	NN	TT	NN	TT	TT	TT	TT	TT	TT	TT	TT	CT	TT	TT	TT	TT	TT	TT	TT
SP.SNP.SC.126.136707	C/T	0.05	126	136707	TT	NN	TT	TT	TT	TT	TT	TT	TT	TT	TT	TT	TT	TT	TT	TT	TT	TT	TT	TT	TT	TT	TT	TT	TT	TT	TT	TT	TT	TT	TT	TT	TT	TT	TT	TT	TT	TT	TT	TT	CT	CC	TT	TT	CT
SP.SNP.SC.128.17243	A/T	0.477707	128	17243	AT	AA	AT	AA	AT	AA	AT	AT	AT	AT	AT	AA	AT	AT	AA	AA	AA	AA	AA	AT	AA	AT	AA	AT	AA	AA	NN	AT	AT	AT	AT	AT	AT	AT	AT	TT	AA	AA	AT	AT	AT	AT	TT	AT	AT
SP.SNP.SC.128.260843	C/T	0.414013	128	260843	CC	CC	CC	CC	CC	CC	CT	CC	CC	CT	CT	CC	CC	CT	CT	CT	CT	CT	CT	CC	CT	CT	CT	CT	CT	CT	TT	CC	CT	TT	CT	CT	CT	CT	CT	CT	CT	CT	CC	CT	CT	TT	CT	TT	CT
SP.SNP.SC.130.133171	A/G	0.33121	130	133171	AG	AG	AG	AG	AG	AG	AG	AG	AG	AG	AG	AG	AG	AG	GG	GG	GG	AG	GG	AG	GG	GG	GG	AG	GG	AA	GG	AG	GG	GG	AG	GG	GG	GG	GG	GG	GG	GG	GG	GG	GG	GG	AG	GG	AG
SP.SNP.SC.131.294582	C/T	0.302548	131	294582	CC	CC	CT	CC	CT	CC	CC	CT	CC	CT	CT	CC	CC	CC	CC	CT	CT	CT	CT	CC	CT	CT	CT	CT	CC	CT	CT	CT	CC	CC	CC	CC	CC	CC	CC	CC	CC	TT	CC	CC	CC	CC	CC	CC	CT
SP.SNP.SC.131.71216	A/G	0.458599	131	71216	GG	GG	AG	GG	AG	GG	AG	AG	AG	AG	AG	GG	GG	AG	GG	GG	GG	GG	GG	AA	GG	GG	GG	AG	GG	GG	AG	AG	GG	AG	AG	AG	AG	AG	GG	AA	AG	GG	AG	AG	AG	AG	AG	AG	AG
SP.SNP.SC.131.292765	A/G	0.43949	131	292765	AG	AG	AG	AG	GG	AG	AG	GG	AG	AG	AG	AG	AG	AG	AG	AG	AG	AG	AG	AG	AG	AG	AG	AG	GG	GG	GG	AG	AA	AG	AG	AG	AG	AG	GG	AG	AG	AG	AG	AG	AG	AG	AG	AG	AG
SP.SNP.SC.132.222740	A/G	0.398089	132	22274	AG	GG	GG	GG	GG	GG	AG	GG	AG	AG	GG	AG	GG	AG	AA	AG	AG	AG	AG	GG	AG	AG	AG	AG	AG	AG	GG	GG	AA	AG	AG	AG	AG	AG	AG	AG	AG	AG	AG	AG	GG	GG	AG	GG	GG
SP.SNP.SC.135.200824	C/T	0.388535	135	200824	CT	CC	CC	CC	CC	CC	CT	CC	CC	CT	CC	CC	CC	CT	CC	CT	CC	TT	CC	CC	CT	CT	CT	CT	CT	CT	CC	CC	CT	CC	CT	CT	CC	CT	CC	TT	CT	TT	CT	CT	TT	CT	CC	TT	CT
SP.SNP.SC.135.119798	A/G	0.369427	135	119798	GG	GG	GG	GG	GG	GG	GG	GG	AG	AG	GG	GG	GG	AG	AG	AG	AG	AG	AG	GG	AG	AG	AG	AG	AG	GG	AG	GG	AG	AG	AG	AG	AG	AG	GG	AG	AG	AG	AG	AG	AG	AG	AG	AG	AG
SP.SNP.SC.136.207251	C/T	0.452229	136	207251	CT	CT	CC	CT	CT	CT	CT	CT	TT	CT	CC	CT	CC	CT	TT	TT	TT	TT	TT	CT	TT	TT	TT	CT	TT	TT	TT	CT	TT	TT	CT	CT	CT	CT	CT	TT	CT	TT	CT	CT	CT	CT	CT	CC	CT
SP.SNP.SC.137.63717	A/G	0.44586	137	63717	AG	AG	AG	AG	AG	AG	AG	AG	AG	AG	AG	AG	AG	AG	GG	AG	AG	AG	AG	AA	AG	AG	AG	AG	AG	AG	AG	AG	AG	GG	AG	AG	GG	GG	GG	GG	GG	AG	GG	GG	GG	GG	AG	GG	GG
SP.SNP.SC.137.149018	A/T	0.410828	137	149018	AA	AA	AA	AA	AA	AA	AT	AA	AT	AT	AA	AA	AA	AT	AT	AT	AT	AT	AT	AA	AT	AT	AT	AT	AT	AA	AT	AA	AT	AT	AT	AT	AT	AT	TT	TT	AT	AT	AT	AT	AT	AT	AT	AT	AT
SP.SNP.SC.137.24508	A/G	0.493631	137	24508	AG	AG	AG	AG	AG	AG	AG	AG	AG	AG	AG	AG	AG	AG	AG	AG	AG	AG	AG	AG	AG	AG	AG	AG	AG	AG	AG	AG	AG	AG	AG	AG	AG	AG	AA	AG	AG	AG	AG	AG	AG	AG	AG	AG	AG
SP.SNP.SC.137.241058	A/T	0.407643	137	241058	AA	AA	AA	AA	AA	AA	AT	AT	AA	AT	AA	AA	AA	AT	AT	AT	AT	AT	AA	AT	AT	AT	AT	AT	AA	TT	AA	AT	AT	AT	AT	AT	AT	AT	AA	NN	TT	AT	AT	AT	AT	AT	AT	AT	AT
SP.SNP.SC.138.39060	C/T	0.340764	138	3906	TT	TT	TT	TT	TT	TT	CT	TT	CT	CT	CT	TT	TT	CT	CT	CT	CT	CT	CT	TT	CT	CT	CT	CT	CT	TT	NN	TT	TT	CT	CT	CT	CT	CT	TT	CC	CC	CT	CT	CT	CT	CT	TT	CT	CT
SP.SNP.SC.138.184442	A/G	0.461783	138	184442	AG	AG	AG	AG	AG	AG	AG	GG	AG	AG	AG	NN	AG	AA	AG	AG	AG	GG	AG	AG	AG	AG	GG	GG	GG	NN	NN	NN	NN	NN	AA	AA	AG	AG	AA	NN	GG	AG	AA	AG	AG	AG	NN	AG	NN
SP.SNP.SC.138.49834	G/T	0.324841	138	49834	TT	TT	TT	TT	TT	TT	GT	TT	TT	GT	TT	TT	TT	GT	GG	GT	GT	GG	GT	TT	GT	GT	GT	GT	TT	TT	NN	TT	TT	GT	GG	GT	GT	GT	GG	GT	GG	TT	TT	GT	TT	GT	TT	GT	GT
SP.SNP.SC.139.171455	A/C	0.455414	139	171455	AC	AC	AA	AC	AA	AC	AC	AC	AC	AC	AC	AC	AC	AC	NN	CC	CC	CC	CC	CC	CC	CC	CC	CC	CC	AA	AA	AC	CC	AA	AC	AC	NN	AA	NN	NN	NN	CC	NN	AA	AA	AA	CC	AA	AA
SP.SNP.SC.139.32984	A/G	0.484076	139	32984	AG	AG	AG	AG	AG	AG	AG	AG	AG	AG	AG	AG	AG	AG	AG	AG	AG	AA	AG	AG	AG	AG	AG	AG	AG	AA	AG	AG	AG	AG	AG	AG	AG	AG	AG	AG	AG	AG	AG	AG	AG	AG	AG	AG	AG
SP.SNP.SC.141.119736	A/G	0.366242	141	119736	AG	AG	AG	AG	AG	AG	AG	AG	AG	AG	AG	AG	AG	AG	AA	AG	AG	AG	AG	GG	AG	AG	AG	AG	AA	AA	AA	AG	AA	AA	AG	AG	AA	AA	AA	AA	AA	AG	AA	AA	AA	AA	AA	AA	AA
SP.SNP.SC.144.91556	A/A	0.455414	144	91556	AG	AA	AA	AA	AA	AA	AG	AA	AA	AG	AA	AA	AA	AG	GG	GG	GG	GG	GG	AG	AG	AG	AG	AG	GG	AG	AA	AA	AG	GG	GG	AG	AG	AG	AG	AG	GG	GG	GG	AG	GG	AG	AG	AG	AG
SP.SNP.SC.145.173182	C/G	0.248408	145	173182	CC	CC	CC	CC	CC	CC	CG	CC	CC	CC	CC	CC	CC	CG	CC	CC	CC	CC	CC	CC	CC	CC	CC	CC	NN	NN	NN	CC	NN	CC	NN	CG	CC	CC	NN	NN	CC	CC	NN	CG	NN	NN	NN	CG	CG
SP.SNP.SC.145.205985	C/T	0.484076	145	205985	TT	CT	CT	CT	CT	CT	CT	CT	CT	CT	TT	TT	TT	CT	CC	CC	CC	CT	CC	CT	CC	CC	CC	CT	CC	TT	CC	CT	CT	CT	CT	CT	CT	CT	CT	CC	CT	CT	CC	CT	CT	CT	CT	CT	CT
SP.SNP.SC.146.173874	C/T	0.398089	146	173874	CT	CT	CT	CT	CT	CT	CT	CT	CT	CT	CT	CT	CT	CT	CC	CC	CC	CC	CC	CT	CC	CC	CC	CT	CC	CC	CC	CT	CT	CT	CC	CC	CT	CT	CT	CT	CC	CC	CT	CT	CT	CT	CT	CT	CT
SP.SNP.SC.146.122892	C/G	0.426752	146	122892	CG	GG	CG	CG	CG	GG	CG	CG	CG	CG	CG	GG	GG	CG	CC	CG	CG	CG	CG	GG	CG	CG	CG	CG	CG	GG	CG	CG	GG	CG	CG	CG	CG	CG	GG	CG	CC	CG	GG	CG	CG	CG	CG	CG	CG
SP.SNP.SC.146.73070	C/T	0.484076	146	7307	CC	CC	CT	CC	CT	CC	CT	CT	CT	CT	CC	CC	CC	CT	CT	CT	TT	CT	TT	CT	TT	CT	TT	CT	CT	TT	CC	CT	TT	CT	TT	CT	TT	CT	NN	NN	TT	CT	TT	CT	TT	CT	CT	CT	CT
SP.SNP.SC.150.157197	A/G	0.121019	150	157197	GG	GG	GG	GG	GG	GG	GG	GG	GG	GG	GG	GG	GG	GG	GG	AG	AG	AA	AG	GG	AG	AG	AG	AG	AA	GG	GG	GG	GG	GG	GG	GG	GG	GG	GG	GG	GG	AG	GG	GG	GG	GG	GG	GG	GG
SP.SNP.SC.151.28117	C/G	0.318471	151	28117	CC	CC	CC	CC	CG	CG	CC	CG	CC	CG	CG	CC	CC	CC	CG	CC	CC	CC	CC	CG	CC	CG	CC	CG	CC	CC	NN	CG	CC	CG	CG	CC	CG	CG	CG	CC	CC	CC	GG	CG	CG	GG	CC	CG	CG
SP.SNP.SC.151.123309	A/C	0.328025	151	123309	NN	NN	NN	NN	AA	NN	AA	NN	CC	AC	NN	AC	NN	CC	CC	AA	AA	AA	AA	AA	AC	AA	AA	AA	AA	NN	CC	NN	AA	CC	CC	CC	NN	CC	NN	CC	CC	AA	NN	CC	CC	CT	AC	CC	CC
SP.SNP.SC.151.30065	A/T	0.0987261	151	30065	TT	TT	TT	TT	TT	TT	TT	TT	TT	TT	TT	TT	TT	TT	TT	TT	TT	TT	TT	TT	TT	AT	TT	TT	TT	TT	TT	TT	TT	TT	TT	TT	TT	TT	TT	TT	TT	TT	TT	TT	TT	TT	TT	TT	TT
SP.SNP.SC.153.62681	G/T	0.184713	153	62681	GG	GG	GG	GG	GG	GG	GT	GG	GG	GT	GG	GG	GG	GG	GT	TT	TT	GT	TT	GG	TT	TT	TT	GT	TT	GT	GG	GG	GG	GT	GT	GT	GT	GT	GT	GG	GT	TT	GT	GG	GG	GG	GG	GT	GG
SP.SNP.SC.153.134185	C/T	0.39172	153	134185	CC	CC	CC	CC	CC	CC	CT	CC	CC	CT	CC	CC	CC	CT	TT	CT	CT	CT	TT	CC	CT	CT	CT	CT	CT	NN	NN	CC	CT	TT	CC	CT	CT	CT	CC	NN	TT	CC	TT	CT	CC	CT	CC	CT	CT
SP.SNP.SC.153.127674	A/G	0.066879	153	127674	GG	GG	GG	GG	GG	GG	GG	GG	GG	GG	GG	GG	GG	GG	GG	GG	GG	AG	AG	GG	GG	AG	AG	AG	AA	GG	GG	GG	GG	GG	GG	GG	GG	GG	GG	NN	GG	GG	GG	GG	GG	GG	GG	GG	GG
SP.SNP.SC.153.48006	G/T	0.382166	153	48006	TT	TT	TT	TT	TT	TT	GT	TT	GT	GT	TT	TT	TT	GT	GG	GT	GT	GT	GT	TT	GT	GT	GT	GT	GT	TT	GT	TT	GG	GT	GT	GT	GT	GT	GG	GT	GG	GT	GT	GT	GT	GT	GT	GT	GT
SP.SNP.SC.154.137702	G/T	0.458599	154	137702	TT	GT	TT	NN	TT	TT	GT	TT	NN	GT	TT	GT	TT	GG	GT	GT	GT	TT	GT	GT	GT	GT	GT	GT	TT	GT	GT	TT	GT	GT	GG	GG	TT	TT	TT	TT	GG	GT	GT	GT	GT	GT	TT	GT	GT
SP.SNP.SC.154.181872	C/G	0.382166	154	181872	CC	CC	NN	CG	CC	CC	CG	CC	CG	CG	CC	CC	CC	CG	CG	CG	NN	GG	CG	CG	CG	CG	CG	CG	NN	NN	CC	CG	CC	CC	CG	CG	CG	CG	NN	GG	GG	CC	NN	CG	CC	CG	CC	CG	CG
SP.SNP.SC.155.109246	A/C	0.242038	155	109246	AC	AC	CC	CC	CC	CC	CC	CC	CC	CC	CC	AC	AC	CC	CC	CC	CC	CC	CC	AC	CC	CC	CC	CC	CC	CC	NN	CC	CC	AC	CC	CC	AC	AC	AC	AC	AC	CC	AC	AC	AC	AC	AC	AC	AC
SP.SNP.SC.155.138191	A/T	0.388535	155	138191	AA	AA	AA	AA	AA	AA	AT	AA	AA	AT	AT	AA	AA	AT	AT	AT	AT	TT	AA	AA	AT	AT	AT	AT	AT	TT	NN	AT	TT	AA	AT	AT	AT	AT	AA	AT	AT	AA	AT	AT	AA	AA	AT	AT	AT
SP.SNP.SC.165.133674	C/G	0.468153	165	133674	GG	GG	GG	GG	GG	GG	GG	GG	CG	CG	GG	GG	GG	CG	CG	CG	CG	CG	CG	CG	CG	CG	CG	CG	CG	CC	CC	CG	CG	CG	CG	CG	CG	CG	CG	CG	CG	CG	CC	CG	CG	CG	CG	CG	CG
SP.SNP.SC.165.35393	A/G	0.299363	165	35393	AA	AA	AA	AA	AA	NN	NN	AA	AA	AA	NN	AA	AA	AA	AA	AA	AA	AA	AA	AA	AA	NN	AA	AA	AA	NN	NN	AA	NN	AG	NN	AG	NN	NN	NN	NN	AA	AA	NN	NN	AA	AA	AG	AG	AG
SP.SNP.SC.169.44856	A/C	0.251592	169	44856	AA	AA	AA	AA	AA	AA	AA	AA	AA	AA	AA	AA	AA	AA	AA	AA	AA	AC	AA	AA	AC	AC	AA	AA	AA	AA	NN	AA	AA	AA	AA	AA	AA	AA	AA	AA	AA	AA	AA	AA	AA	AA	AA	AA	AA
SP.SNP.SC.170.59588	A/G	0.375796	170	59588	AA	AA	AA	AA	AA	AA	AG	AA	AG	AA	AA	AG	AA	AG	AG	AG	GG	GG	AG	AA	AG	AG	AG	GG	GG	NN	GG	AA	GG	AG	NN	AG	AG	AG	NN	AA	AG	AG	GG	AG	AG	AG	AG	AG	AG
SP.SNP.SC.172.87726	A/C	0.474522	172	87726	AC	CC	CC	CC	CC	CC	AC	CC	AC	AC	CC	CC	AC	AC	AC	AA	AC	AA	AC	AC	AA	AA	AA	AC	AA	AA	AC	CC	AC	AC	CC	AC	AC	AC	NN	AC	AA	AC	AA	AC	AC	AC	AC	AC	AC
SP.SNP.SC.174.50843	A/G	0.184713	174	50843	GG	GG	GG	GG	GG	GG	AG	GG	GG	GG	GG	GG	GG	GG	AA	AG	AG	GG	AG	GG	AG	AG	AG	AA	AA	NN	GG	GG	AG	AG	GG	AG	GG	AA	AA	GG	AA	AG	AA	GG	GG	GG	GG	GG	GG
SP.SNP.SC.174.102610	C/T	0.296178	174	10261	TT	TT	TT	TT	TT	TT	TT	TT	TT	CT	TT	TT	TT	CT	CT	CT	CT	CT	CT	CT	CT	CT	CT	CT	CT	TT	TT	TT	CT	CT	CT	TT	CT	CT	CC	TT	CT	CT	TT	CT	TT	TT	CT	TT	TT
SP.SNP.SC.176.141177	G/T	0.143312	176	141177	NN	TT	TT	TT	TT	TT	TT	TT	TT	TT	TT	TT	TT	TT	TT	GT	NN	NN	GG	TT	GT	GT	GT	GT	NN	NN	NN	TT	NN	TT	TT	TT	TT	TT	NN	TT	TT	NN	NN	TT	TT	TT	NN	TT	TT
SP.SNP.SC.176.143147	A/G	0.226115	176	143147	NN	GG	GG	GG	GG	NN	GG	GG	NN	GG	GG	GG	NN	GG	GG	GG	AA	NN	GG	NN	GG	GG	GG	GG	NN	NN	NN	GG	GG	GG	GG	GG	NN	GG	NN	NN	GG	NN	NN	GG	NN	GG	NN	GG	GG
SP.SNP.SC.178.91416	C/T	0.213376	178	91416	TT	CC	CT	CC	CC	CC	CC	TT	CT	CC	CC	CT	CC	CC	TT	CC	CC	CC	CC	CT	CC	CC	CC	NN	CC	CC	NN	CC	CC	CC	NN	CC	NN	CC	NN	CC	CT	CC	NN	CC	CC	CC	CC	CT	CC
SP.SNP.SC.179.27237	A/G	0.11465	179	27237	GG	GG	GG	GG	GG	GG	GG	GG	GG	GG	GG	GG	GG	GG	AA	AG	GG	GG	AG	GG	AG	GG	GG	GG	GG	GG	NN	GG	GG	GG	GG	GG	GG	AG	GG	GG	GG	GG	GG	GG	AG	AG	GG	GG	GG
SP.SNP.SC.182.6770	C/T	0.369427	182	677	TT	TT	TT	TT	TT	TT	CT	TT	TT	CT	TT	TT	TT	CT	CC	CT	CT	TT	CT	TT	CT	CT	CT	CT	NN	NN	NN	TT	CT	CT	CT	CT	CT	CT	NN	NN	CC	CT	CC	CT	CT	CT	TT	TT	CT
SP.SNP.SC.183.70826	G/T	0.410828	183	70826	TT	TT	NN	NN	NN	TT	TT	TT	NN	NN	TT	NN	NN	GT	NN	TT	NN	NN	NN	NN	TT	TT	NN	TT	NN	NN	NN	NN	NN	NN	NN	TT	NN	NN	NN	NN	NN	NN	NN	GG	NN	NN	TT	GG	GT
SP.SNP.SC.187.104441	A/C	0.0987261	187	104441	AA	AA	AA	AA	NN	AA	NN	AA	AA	AA	AA	AA	AA	AA	AA	AA	AA	AA	AA	AA	AA	AA	AA	AA	AA	NN	NN	NN	AA	AA	AA	AA	NN	AA	NN	NN	AA	AA	NN	NN	AA	AA	AA	AA	AA
SP.SNP.SC.190.30298	C/T	0.477707	190	30298	CT	CC	CC	CC	CC	CT	CT	CC	CT	CT	CC	CT	CT	CT	CT	CT	CT	CT	CT	CC	CT	CT	CT	CT	TT	TT	NN	CT	TT	CC	CT	CT	CT	CT	TT	TT	TT	CT	TT	CT	CC	CT	TT	CT	CT
SP.SNP.SC.190.94921	C/T	0.11465	190	94921	TT	TT	TT	TT	TT	TT	TT	TT	TT	TT	TT	TT	TT	CT	TT	CT	CT	CT	CT	TT	CC	CC	CT	CT	TT	TT	TT	TT	CT	TT	TT	TT	TT	TT	TT	NN	TT	CT	TT	TT	TT	TT	CT	TT	TT
SP.SNP.SC.195.2091	A/G	0.375796	195	2091	AA	AA	AA	AA	AA	AA	AG	AA	AA	AG	AA	AA	AA	AG	AG	AG	AG	AG	AG	AA	AG	AG	AG	AG	AG	AG	AG	AA	AG	AG	AG	AG	AG	AG	AG	AG	AG	AG	AA	AG	AG	AG	AG	AG	AG
SP.SNP.SC.199.68542	C/T	0.149682	199	68542	CC	CC	CC	CC	CC	CC	CC	CC	CT	CC	CC	CC	CC	CT	CC	CC	CC	CC	CC	CC	CC	CC	CC	CC	CC	CC	NN	CC	CC	CC	TT	CT	CC	CC	NN	NN	CC	CC	CC	CC	CT	CC	CC	CT	CC
SP.SNP.SC.203.120044	G/T	0.184713	203	120044	TT	TT	TT	TT	TT	TT	TT	TT	NN	TT	NN	TT	NN	TT	NN	GT	TT	NN	NN	TT	GT	GG	GT	GT	NN	NN	NN	TT	NN	TT	TT	TT	NN	TT	NN	NN	TT	NN	TT	TT	NN	NN	NN	TT	TT
SP.SNP.SC.203.51320	G/T	0.312102	203	5132	TT	TT	TT	TT	TT	TT	TT	TT	TT	TT	GT	TT	TT	TT	TT	TT	TT	TT	TT	TT	TT	TT	TT	TT	TT	TT	GT	NN	TT	TT	NN	TT	GT	TT	NN	GT	GG	TT	TT	NN	GT	TT	TT	GT	GT
SP.SNP.SC.209.1342	C/T	0.414013	209	1342	TT	TT	TT	TT	TT	TT	TT	TT	NN	CT	TT	TT	TT	CT	CT	CT	CC	NN	CC	TT	CT	CT	CT	CT	NN	NN	NN	TT	CC	CC	TT	CT	CC	CT	NN	TT	CC	TT	TT	CT	CT	CT	CT	NN	CT
SP.SNP.SC.212.15588	C/T	0.0828025	212	15588	CC	CC	CC	CC	CT	CC	CT	CC	CC	CC	CC	CC	CC	CC	CC	CT	CC	CC	CC	CC	CC	CC	CC	CT	CC	CC	CC	CC	CC	CC	CC	CT	CC	CC	CC	CC	CC	CC	CC	CC	CC	CC	CC	CC	CC
SP.SNP.SC.214.8618	C/T	0.242038	214	8618	TT	TT	TT	TT	TT	TT	CT	TT	TT	TT	TT	TT	TT	TT	TT	CC	CC	CC	CT	TT	CC	CC	CC	CT	CC	CC	TT	CT	CT	TT	TT	TT	CT	TT	CT	CC	CT	CC	TT	TT	TT	TT	CT	TT	CT
SP.SNP.SC.214.105398	C/G	0.302548	214	105398	CC	CC	CC	CC	CC	CC	CC	CC	CC	CG	CC	CC	CC	CG	CG	CG	CG	GG	CG	CC	CG	CG	CG	CG	CG	CG	CC	CC	CG	CG	CC	CG	CG	CG	NN	NN	CC	CG	CG	CG	CC	CG	CG	CC	CG
SP.SNP.SC.216.43128	C/T	0.455414	216	43128	CT	CT	CC	CC	CC	CC	CT	CC	CC	CT	CT	CC	CC	CT	CT	CT	CT	CT	CT	CT	CT	CT	CT	CT	CT	CC	TT	CC	CT	TT	TT	TT	CT	CT	CC	TT	CT	CC	TT	CT	CT	CT	CC	CT	NN
SP.SNP.SC.220.72190	A/G	0.44586	220	7219	AG	AG	AG	AG	AG	AG	AG	AG	AG	AG	AG	AG	AG	AG	GG	AG	AG	AG	AG	AG	AG	AG	AG	AG	AG	AG	AG	AG	AG	AG	AG	AG	AG	AG	AG	AG	AG	AG	AA	AG	AG	AG	AG	AG	AG
SP.SNP.SC.220.75744	A/T	0.455414	220	75744	AT	AT	AT	AT	AT	AT	AT	AA	AT	AT	AT	AT	AT	AT	AT	AT	AT	AT	AT	AA	AT	AT	AT	AT	AT	AT	AT	AT	AT	AT	AT	AT	AT	AT	AT	AT	AT	AT	AT	AT	AT	AT	AT	AT	AT
SP.SNP.SC.221.98205	C/G	0.366242	221	98205	CC	CC	CC	CG	CC	CC	CC	CC	CG	CG	CC	CC	CC	CG	CC	CC	CC	CC	CC	CC	CC	CC	CC	CC	CC	CC	CG	CC	CC	CG	CG	CG	CC	CG	CC	CG	CC	CC	CC	CG	CC	CC	CC	CC	CC
SP.SNP.SC.221.30654	A/T	0.366242	221	30654	AA	AA	AA	AA	AA	AA	AT	AA	AT	AT	AA	AA	AA	AT	TT	AT	AT	AT	AT	AA	AT	AT	AT	AT	AT	AT	AT	AA	AT	AT	AT	AT	AT	AT	TT	AT	TT	AT	TT	AT	AT	AT	AT	AT	AT
SP.SNP.SC.222.37519	A/G	0.350318	222	37519	GG	GG	GG	GG	GG	GG	AG	GG	GG	AG	GG	GG	GG	AG	AG	AG	AG	AG	AG	GG	AG	GG	AG	AG	AG	AG	AG	GG	AG	AG	AG	AG	AA	AG	NN	AG	AG	AG	AG	AG	AG	AG	GG	AG	AG
SP.SNP.SC.224.60404	G/T	0.292994	224	60404	GG	GG	GG	GG	GG	GG	GG	GG	GT	GT	GG	GG	GG	GT	GT	GG	GG	GG	GG	GG	GG	GG	GG	GG	GG	GG	GT	GG	GG	GT	GT	GT	GG	GT	GT	GT	GG	GG	GT	GT	GT	GT	GG	GT	GT
SP.SNP.SC.226.26617	A/G	0.378981	226	26617	AG	AG	AG	AG	AG	AG	AG	AA	AA	AG	AG	AG	AG	AG	AA	AA	AG	AG	AG	AG	AG	AG	AG	AG	AA	AG	AA	AA	AA	AG	AA	AG	AA	AG	AG	AG	AG	AG	AG	AG	AG	AG	AG	AG	AG
SP.SNP.SC.227.33516	C/G	0.449045	227	33516	CG	CG	CG	CG	CG	CG	CG	CG	CG	CG	CG	CG	CG	CG	CG	CG	GG	GG	CG	CG	CG	CG	CG	CG	GG	CG	GG	CG	CG	CG	CG	GG	CG	CG	GG	CG	GG	CG	CG	CG	CG	CG	CG	CG	CG
SP.SNP.SC.227.30330	C/T	0.343949	227	3033	CC	CC	CC	CC	CC	CC	CC	CC	CT	CT	CC	CC	CC	CT	CC	CT	CT	CT	CT	CC	CT	CT	CT	CT	CT	CC	CT	CC	CT	CC	CT	CT	CC	CT	CT	CT	CC	CT	CC	CT	CT	CT	CT	CT	CT
SP.SNP.SC.228.19454	C/G	0.302548	228	19454	CC	CC	CC	CC	CC	CC	CC	CC	CG	CG	CC	CC	CC	CG	CG	CC	CC	CC	CC	CC	CC	CC	CC	CC	CC	CC	CG	CC	CC	CG	CG	CG	CG	CG	CG	CG	CG	CC	CG	CG	CG	CG	CC	CG	CG
SP.SNP.SC.228.46770	C/G	0.302548	228	4677	CC	CC	CC	CC	CC	CC	CC	CC	CG	CG	CC	CC	CC	CG	CG	CC	CC	CC	CC	CC	CC	CC	CC	CC	CC	CC	CG	CC	CC	CG	CG	CG	CG	CG	CG	CG	CG	CC	CG	CG	CG	CG	CC	CG	CG
SP.SNP.SC.228.43531	C/T	0.242038	228	43531	TT	TT	TT	TT	TT	TT	TT	TT	CT	CT	TT	TT	TT	CT	TT	TT	TT	TT	TT	TT	TT	CT	TT	TT	TT	TT	CT	TT	TT	CT	CT	CT	TT	TT	TT	CT	TT	TT	TT	CT	TT	TT	TT	TT	TT
SP.SNP.SC.229.13496	G/T	0.417197	229	13496	TT	TT	TT	TT	TT	TT	GT	TT	GT	GT	TT	TT	TT	GT	GG	GT	GT	GT	GT	TT	GT	GT	GT	GT	GT	GT	GT	TT	GT	GT	GT	GT	GT	GT	GT	GT	GG	GT	GT	GT	GT	GT	GT	GT	GT
SP.SNP.SC.229.44839	C/T	0.315287	229	44839	CT	CT	CT	CT	CT	CT	CT	CT	CT	CT	CT	CT	CT	CT	CC	CC	CC	CC	CT	CT	CC	CC	CT	CT	CC	CT	CT	CT	CC	CC	CC	CC	CC	CC	CC	CT	CC	CC	CC	CT	CC	CC	CT	CC	CT
SP.SNP.SC.229.47276	A/G	0.423567	229	47276	AA	AA	AA	AA	AA	AA	AG	AA	AG	AG	AA	AA	AA	AG	AG	AG	AG	AG	AG	AA	AG	AG	AG	AG	AG	AG	AG	AA	AG	AG	AG	AG	AG	AG	AG	AG	AG	AG	GG	AG	AG	AG	AG	AG	AG
SP.SNP.SC.229.15092	C/T	0.0987261	229	15092	CC	CC	CC	CC	CC	CC	CC	CC	CC	CC	CC	CC	CC	CC	TT	CC	CC	CC	CC	CC	CC	CT	CC	CC	CC	CC	CC	CC	CC	CC	CC	CC	TT	CC	NN	CC	CT	CC	CT	CC	CC	CC	CC	CC	CC
SP.SNP.SC.229.37275	A/G	0.0796178	229	37275	AA	AA	AA	AA	AA	AA	AA	AA	AA	AA	AA	AA	AA	AA	AG	AG	AG	AA	AA	AA	AG	AA	AG	AG	AA	AA	AA	AA	AA	AG	AA	AG	AA	AG	AA	AA	AA	AA	AA	AA	AA	AG	AA	AA	AA
SP.SNP.SC.232.68565	C/T	0.429936	232	68565	CT	TT	CT	TT	CT	CT	CT	CT	TT	CT	CT	TT	CT	TT	CT	CT	CT	CT	CT	CT	CT	CT	CT	CT	CT	TT	TT	CT	TT	CT	TT	TT	CT	CT	CT	CT	TT	CT	CT	CT	CT	CT	CT	CT	CT
SP.SNP.SC.232.76455	C/T	0.452229	232	76455	CT	CC	CT	CT	TT	CT	CT	TT	CT	CT	CT	CT	CT	CT	CC	CT	CT	CT	CT	TT	CT	CT	CT	CT	CT	CT	CT	TT	CT	CT	CT	CT	CT	CT	CT	CT	CC	CT	CT	CT	CT	CT	CT	CT	CT
SP.SNP.SC.232.55482	C/T	0.442675	232	55482	CT	CC	CT	CC	CT	CT	CT	CT	CC	CT	CT	CC	CT	CC	CT	CT	CT	CT	CT	CT	CT	CT	CT	CT	CT	CC	CT	CT	CC	CT	CC	CC	CC	CT	CT	CT	CC	CT	CC	CT	CT	CT	CT	CT	CT
SP.SNP.SC.233.95127	A/G	0.477707	233	95127	AG	AG	AG	AG	AG	AG	AG	AG	AG	AG	AG	AG	AG	AG	AG	AG	GG	GG	GG	AA	GG	GG	GG	AG	AG	AA	AG	AG	AG	AG	AG	AG	AG	AG	AG	AG	GG	AG	GG	AG	AG	AG	AG	AG	AG
SP.SNP.SC.235.23955	A/G	0.11465	235	23955	AA	AA	AA	AA	AG	AA	AG	AA	AA	AG	AA	AA	AA	AA	AG	AG	AG	AG	AG	AA	AG	AG	AG	AG	AA	AA	AA	AA	AG	AA	AA	AG	AA	AA	AA	AA	AG	AA	AA	AA	AA	AA	AG	AA	AA
SP.SNP.SC.236.70253	G/T	0.372611	236	70253	TT	TT	TT	GT	TT	GT	GT	GT	GT	GT	TT	TT	TT	GT	GT	GT	GT	GT	GT	TT	GT	GT	GT	GT	GT	GT	GT	GT	GT	GT	GT	GT	TT	GT	GT	GT	GT	GT	GT	GT	GT	GT	GT	GT	GT
SP.SNP.SC.240.28476	A/G	0.493631	240	28476	GG	GG	AG	GG	AG	GG	AG	AG	AG	AG	AG	GG	GG	AG	AA	AA	AA	AA	AA	AG	AA	AA	AA	AG	AA	AG	AG	AG	AG	AG	AG	AG	AG	AG	AG	AG	AA	AA	AG	AG	AG	AG	AG	AG	AG
SP.SNP.SC.241.57435	G/T	0.493631	241	57435	TT	TT	TT	TT	TT	TT	GT	TT	TT	GT	TT	TT	TT	GT	GG	GT	GT	GT	GT	TT	GT	GT	GG	GT	TT	GT	GG	TT	GT	GT	GT	GG	GG	GG	GG	GG	GG	GT	GG	GG	GG	GT	GT	GT	GT
SP.SNP.SC.242.12421	C/T	0.414013	242	12421	TT	TT	TT	TT	TT	TT	CT	TT	CT	CT	TT	TT	TT	CT	CT	CT	CT	CT	CT	TT	CT	CT	CT	CT	CT	CT	NN	TT	CT	CT	CT	CT	CT	CT	CT	TT	CT	CT	CC	CT	CT	CT	CT	CT	CT
SP.SNP.SC.242.10666	C/T	0.423567	242	10666	CT	TT	TT	TT	TT	TT	CT	TT	CT	CT	TT	TT	TT	CT	CC	CT	CT	CT	CT	TT	CT	CT	CT	CT	CT	CC	CT	TT	CT	CT	CT	CT	CT	CT	CT	CT	CT	CT	CT	CT	CT	CT	CT	CT	CT
SP.SNP.SC.243.25238	G/G	0.216561	243	25238	GG	GG	AG	GG	AG	GG	GG	AG	GG	AG	AG	GG	GG	GG	GG	AG	AG	AG	AG	AG	AG	AG	AG	AG	AG	GG	GG	AG	GG	GG	GG	GG	GG	GG	GG	GG	GG	AG	GG	GG	GG	GG	GG	GG	AG
SP.SNP.SC.252.30471	G/T	0.10828	252	30471	GG	GG	GG	GG	GG	GT	GG	GG	NN	GG	GG	GG	GG	GG	GG	GT	GT	GT	GT	GG	GT	GG	GT	GG	TT	GG	NN	GG	GG	GG	GG	GG	GG	GG	NN	GG	GG	TT	GG	GG	GG	GG	GG	GG	GG
SP.SNP.SC.253.64048	C/T	0.124204	253	64048	CC	CC	NN	CC	NN	NN	CC	CC	CC	CT	NN	CC	CC	CC	CC	CC	NN	NN	NN	NN	NN	NN	NN	NN	NN	CC	CC	NN	NN	CC	CC	CC	NN	CC	CC	CC	CC	NN	NN	CC	CC	CC	NN	CC	CC
SP.SNP.SC.254.72760	A/G	0.280255	254	7276	AG	AA	AA	AA	AA	AA	AA	AA	AA	AG	AA	AA	AA	AG	AG	AG	AG	AG	AG	AG	AG	AG	AG	AG	AG	AA	AA	AA	AG	AG	AA	GG	AG	AG	AG	AA	AG	AG	AG	AA	AA	AA	AG	AA	AA
SP.SNP.SC.254.66603	A/G	0.458599	254	66603	AA	AA	AA	GG	AA	AA	AG	AA	AG	AG	AA	AA	AA	AG	AG	AG	AG	AG	AG	AG	AG	AG	AA	AG	AG	AG	AG	AG	AG	AG	AG	GG	AG	AG	AG	AG	AG	AG	AG	GG	AG	AG	AG	AG	AG
SP.SNP.SC.264.79464	C/T	0.474522	264	79464	CT	CT	CT	CT	CC	CT	CT	CT	CT	CT	CT	CT	CT	CT	NN	CT	CT	CT	CT	CT	CC	CT	CC	TT	CT	CC	CT	CT	CT	CT	NN	NN	NN	CC	CC	CT	CT	CT	NN	NN	CT	CT	CT	CT	CT
SP.SNP.SC.284.34699	C/T	0.452229	284	34699	NN	NN	NN	TT	TT	TT	CT	TT	NN	CT	NN	NN	NN	CT	CC	CT	NN	NN	NN	NN	CT	CT	CT	CT	NN	NN	NN	TT	NN	NN	CT	CT	CT	CT	NN	NN	NN	NN	CT	CT	CT	NN	NN	NN	CT
SP.SNP.SC.294.4125	C/T	0.471338	294	4125	CC	NN	NN	CT	CT	CT	CC	CT	NN	CT	NN	NN	NN	CT	CC	CC	NN	NN	NN	NN	CC	CC	CC	CT	NN	NN	NN	CT	NN	NN	CT	CT	CT	CT	NN	NN	NN	NN	CT	CT	CC	NN	NN	NN	CT
SP.SNP.SC.294.42985	A/C	0.493631	294	42985	NN	NN	NN	AC	AC	AC	AC	AC	NN	AC	NN	NN	NN	AC	AC	CC	NN	NN	NN	NN	AC	CC	CC	AC	NN	NN	NN	AC	NN	NN	AC	AC	AC	AC	NN	NN	NN	NN	AC	AC	NN	NN	NN	NN	AC
SP.SNP.SC.1907.702	A/G	0.487261	1907	702	AG	AG	GG	AG	AG	AG	AG	GG	AG	AG	GG	AG	GG	AG	AA	AG	AG	AG	AG	AG	AG	AG	AG	AG	AA	AA	AA	GG	AG	AG	AG	AG	AA	AG	AA	AG	AA	AG	AG	AA	AG	AG	AG	AG	AG
SP.SNP.SC.2198.546	A/G	0.442675	2198	546	AG	GG	GG	GG	GG	GG	GG	GG	AG	AG	GG	GG	GG	AG	AG	AA	AA	AA	AA	AG	AG	AA	AA	AG	AA	GG	AA	GG	AG	AG	AG	AG	AG	AG	AA	AG	AA	AA	AG	AG	AG	AG	AG	AG	AG
SP.SNP.SC.2508.382	A/T	0.410828	2508	382	AT	AT	AT	AT	AT	AT	AT	AT	AT	AT	AT	AT	AT	AT	AT	AT	AT	AT	TT	AT	AT	TT	AT	TT	AT	TT	TT	AT	AT	TT	AT	AT	TT	AT	AA	AT	AT	TT	AT	AT	AT	AT	AT	AT	AT
a MAF=Minor Allele Frequency.
b Supercontig, position and Protein ID of the SP-SNP markers according to reference genome PST-78 in BROAD Institute Puccinia database (http://www.broadinstitute.org/).
[truncated: 112 more columns]

## Sheet: TableS3
Supplementary Table S3. Characterization of the marker genes associated to avirulence genes identified in this studya.
Traits	SNP ID	Supercontig	Position in supercontig	Accession No.	No. of amino acids	No. of Cysteines	Cysteine density	EffectorP Prediction	Probability	Effector motif	PFAM domain
AvYr1	SP.SNP.SC.21.152447	21	152447	PSTG_04155	235	1	0.00425532	Effector	0.755
	SP.SNP.SC.252.30471	252	30471	PSTG_16039	136	6	0.0441176	Effector	0.998	[R/K]CXXCX12H
	SP.SNP.SC.23.155650	23	15565	PSTG_04466	584	4	0.00684932	Non-effector	1
	SP.SNP.SC.220.72190	220	7219	PSTG_15512	110	1	0.00909091	Effector	0.714	RSIVEQD
AvYr6	SP.SNP.SC.21.152447	21	152447	PSTG_04155	235	1	0.00425532	Effector	0.755
	SP.SNP.SC.126.136707	126	136707	PSTG_12716	149	3	0.0201342	Non-effector	1
AvYr7	SP.SNP.SC.240.28476	240	28476	PSTG_15854	205	0	0	Effector	0.905
	SP.SNP.SC.126.136707	126	136707	PSTG_12716	149	3	0.0201342	Non-effector	1
AvYr9	SP.SNP.SC.21.152447	21	152447	PSTG_04155	235	1	0.00425532	Effector	0.755
	SP.SNP.SC.241.57435	241	57435	PSTG_15874	211	4	0.0189573	Non-effector	0.857		ML domain (PF02221)
	SP.SNP.SC.17.271382	17	271382	PSTG_03500	259	2	0.00772201	Non-effector	0.623
	SP.SNP.SC.233.95127	233	95127	PSTG_15751	99	2	0.020202	Effector	0.971		Uncharacterised protein family (UPF0183)(PF03676)
AvYr10	SP.SNP.SC.120.10252	120	10252	PSTG_12413	462	7	0.0151515	Non-effector	1
AvYr24	SP.SNP.SC.120.10252	120	10252	PSTG_12413	462	7	0.0151515	Non-effector	1
	SP.SNP.SC.214.8618	214	8618	PSTG_15361	298	1	0.0033557	Non-effector	0.972
AvYr27	SP.SNP.SC.187.104441	187	104441	PSTG_14812	227	1	0.00440529	Non-effector	0.743
	SP.SNP.SC.221.30654	221	30654	PSTG_15517	821	3	0.00365408	Non-effector	1
	SP.SNP.SC.12.929747	12	929747	PSTG_02640	112	7	0.0625	Effector	1
	SP.SNP.SC.21.152447	21	152447	PSTG_04155	235	1	0.00425532	Effector	0.755
AvYr32	SP.SNP.SC.120.10252	120	10252	PSTG_12413	462	7	0.0151515	Non-effector	1
AvYr43	SP.SNP.SC.14.299197	14	299197	PSTG_02897	80	1	0.0125	Effector	0.862
	SP.SNP.SC.203.51320	203	5132	PSTG_15141	250	12	0.048	Effector	0.805
AvYr44	SP.SNP.SC.117.206340	117	20634	PSTG_12281	1112	3	0.00269784	Non-effector	1
	SP.SNP.SC.221.30654	221	30654	PSTG_15517	821	3	0.00365408	Non-effector	1
	SP.SNP.SC.14.299197	14	299197	PSTG_02897	80	1	0.0125	Effector	0.862
AvYr76	SP.SNP.SC.220.75744	220	75744	PSTG_15513	468	5	0.0106838	Non-effector	1
AvYrSP	SP.SNP.SC.121.147828	121	147828	PSTG_12496	487	4	0.00821355	Non-effector	1		Serine carboxypeptidase (PF00450)
a The gene characteriztion and annotation were from Xia et al. (2017).

## Sheet: TableS4
Supplementary Table S4. Summary of the phenotypes, genotypes, the interaction between phenotypes and genotype class and the accuracy and sensitivity for detecting the avirulence/virulence.
	No. of			Major	Minor	No. of isolates					Percentage (%)		No. of isolates
	isolates			Allele	Allele	Genotype			Genotype class		of genotype class		Interation-1	Interaction-2	Interaction-3	Interraction-4	Dominant		95% Confidence Interval		95% Confidence Interval
Avirulence	Av	Vi	SP-SNP ID	A1	A2	A1A1	A1A2	A2A2	A1A1+A1A2	A2A2	A1A1+A1A2	A2A2	Av-(A1A1+A1A2)	Vi-(A2A2)	Av-(A2A2)	Vi-(A1A1+A1A2)	phenotype	Accuracya	of Accuary	Sensitivityb	of Sensitivity
AvYr1	75	82	SP.SNP.SC.21.152447	C	G	38	76	0	114	0	1	0	55	0	0	59	Virulent	51.7544	(0.42-0.61)	1	(0.94-1.00)
			SP.SNP.SC.252.30471	G	T	126	13	3	139	3	0.978873	0.0211268	64	1	2	75	Virulent	54.2254	(0.45-0.62)	0.986842	(0.93-0.99)
			SP.SNP.SC.23.155650	T	G	30	123	4	153	4	0.974522	0.0254777	72	1	3	81	Virulent	53.5032	(0.44-0.60)	0.987805	(0.91-0.99)
			SP.SNP.SC.220.72190	A	G	20	132	3	152	3	0.980645	0.0193548	74	2	1	78	Virulent	50.9677	(0.43-0.60)	0.975	(0.91-0.99)
AvYr6	35	122	SP.SNP.SC.21.152447	C	G	38	76	0	114	0	1	0	22	0	0	92	Virulent	80.7018	(0.72-0.87)	1	(0.96-1.00)
			SP.SNP.SC.126.136707	T	C	143	8	4	151	4	0.974194	0.0258065	31	0	3	119	Virulent	79.7386	(070-0.84)	1	(0.97-1.00)
AvYr7	39	118	SP.SNP.SC.240.28476	G	A	16	127	14	143	14	0.910828	0.089172	35	10	4	108	Virulent	71.3376	(0.68-0.82)	0.915254	(0.85-96)
			SP.SNP.SC.126.136707	T	C	144	7	3	151	3	0.980519	0.0194805	37	1	2	114	Virulent	75.3247	(0.67-0.81)	0.991304	(0.95-0.99)
AvYr9	74	83	SP.SNP.SC.21.152447	C	G	38	76	0	114	0	1	0	31	0	0	83	Virulent	72.807	(0.64-0.81)	1	(0.96-1.00)
			SP.SNP.SC.241.57435	T	G	31	92	29	123	29	0.809211	0.190789	38	24	5	85	Virulent	59.2105	(0.51-0.67)	0.779817	(0.69-0.85)
			SP.SNP.SC.17.271382	A	T	34	119	4	153	4	0.974522	0.0254777	43	2	2	110	Virulent	71.34	(0.64-0.78)	0.982143	(0.94-0.99)
			SP.SNP.SC.233.95127	A	G	19	125	12	144	12	0.923077	0.0769231	39	6	6	105	Virulent	71.1538	(0.63-0.78)	0.945946	(0.89-0.98)
AvYr10	139	18	SP.SNP.SC.120.10252	C	T	80	17	1	97	1	0.989796	0.0102041	91	0	1	6	Avirulent	92.8571	(0.87-0.98)	0.98913	(0.94-0.99)
AvYr24	141	16	SP.SNP.SC.120.10252	C	T	80	17	1	97	1	0.989796	0.0102041	91	0	1	6	Avirulent	92.8571	(0.87-0.98)	0.98913	(0.94-0.99)
			SP.SNP.SC.214.8618	T	C	94	43	13	137	13	0.913333	0.0866667	124	2	11	13	Avirulent	84	(0.84-0.94)	0.918519	(0.86-0.96)
AvYr27	69	88	SP.SNP.SC.187.104441	A	C	126	1	0	127	0	1	0	63	0	0	64	Virulent	50.3937	(0.41-0.59)	1	(0.94-0.99)
			SP.SNP.SC.221.30654	A	T	49	101	7	150	7	0.955414	0.044586	67	5	2	83	Virulent	54.1401	(0.48-0.64)	0.943182	(0.87-0.98)
			SP.SNP.SC.12.929747	G	A	53	102	2	155	2	0.987261	0.0127389	68	1	1	87	Virulent	56.051	(0.48-0.64)	0.988636	(0.94-0.99)
			SP.SNP.SC.21.152447	C	G	38	76	0	114	0	1	0	49	0	0	65	Virulent	57.0175	(0.47-0.62)	1	(0.94-1.00)
AvYr32	144	13	SP.SNP.SC.120.10252	C	T	80	17	1	97	1	0.989796	0.0102041	93	0	1	4	Avirulent	94.898	(0.90-0.99)	0.989362	(0.94-0.99)
AvYr43	71	86	SP.SNP.SC.14.299197	C	T	133	23	0	156	0	1	0	61	0	0	95	Virulent	60.8974	(0.53-0.69)	1	(0.96-1.00)
			SP.SNP.SC.203.51320	T	G	38	63	2	101	2	0.980583	0.0194175	40	2	0	61	Virulent	59.2233	(0.51-0.71)	0.968254	(0.89-0.99)
AvYr44	33	124	SP.SNP.SC.117.206340	A	G	32	113	12	145	12	0.923567	0.0764331	28	7	5	117	Virulent	77.707	(0.72-0.85)	0.943548	(0.89-0.98)
			SP.SNP.SC.221.30654	A	T	49	101	7	150	7	0.955414	0.044586	31	5	2	119	Virulent	77.0701	(0.72-0.85)	0.959677	(0.97-0.99)
			SP.SNP.SC.14.299197	C	T	133	23	0	156	0	1	0	33	0	0	123	Virulent	78.8462	(0.72-0.85)	1	(0.94-1.00)
AvYrSP	114	43	SP.SNP.SC.121.147828	C	A	20	94	0	114	0	1	0	79	0	0	35	Avirulent	69.2982	(0.60-0.78)	1	(0.95-1.00)
AvYr76	98	59	SP.SNP.SC.220.75744	A	T	21	129	7	150	7	0.955414	0.044586	95	5	2	55	Avirulent	63.6943	(0.54-0.69)	0.979381	(0.93-0.99)
aAccuracy = ( Interaction1+Interaction2)/(Interaction1+Interaction2+Interaction3+Interaction4) or ( Interaction3+Interaction4)/(Interaction1+Interaction2+Interaction3+Interaction4)
bSensitivity = Interaction1/( Interaction1+Interaction3) or Interaction4/( Interaction2+Interaction4)

## Sheet: TableS5
Supplemetary Table S5. Alleles, supercontig positions and sequences of 209 SP-SNP primers used in this study.
SNP_ID	Alleles	Supercontig	Position	Primer	Primer Sequence
SP.SNP.SC.1.298417	C/T	1	298417	Foward	GATGTAAAACGACGGCCAGTGAAGAAGCAAAGCTCACAGGG
SP.SNP.SC.1.298417	C/T	1	298417	Reverse	CCTCTCTATGGGCAGTCGGTGATTGAACGCTCTCCCATTTTGC
SP.SNP.SC.1.1122579	A/T	1	1122579	Foward	GATGTAAAACGACGGCCAGTGTCAAACTCTCATCCAGGGAC
SP.SNP.SC.1.1122579	A/T	1	1122579	Reverse	CCTCTCTATGGGCAGTCGGTGATCCAAATAGTTTACCAGGACG
SP.SNP.SC.1.118117	A/G	1	118117	Foward	GATGTAAAACGACGGCCAGTGGGATCACTGCTTTGCATCTG
SP.SNP.SC.1.118117	A/G	1	118117	Reverse	CCTCTCTATGGGCAGTCGGTGATTTCCAATGCACAGGTTCCTC
SP.SNP.SC.2.1492894	C/T	2	1492894	Foward	GATGTAAAACGACGGCCAGTGTAAATCAACGACGCCACTCC
SP.SNP.SC.2.1492894	C/T	2	1492894	Reverse	CCTCTCTATGGGCAGTCGGTGATACAACTCTGAGCAGATGAGG
SP.SNP.SC.2.1009741	C/T	2	1009741	Foward	GATGTAAAACGACGGCCAGTGAGCTGTTTGACATCAGTCGC
SP.SNP.SC.2.1009741	C/T	2	1009741	Reverse	CCTCTCTATGGGCAGTCGGTGATCTCTCTTTTACAGGGAGGTG
SP.SNP.SC.2.1249145	C/G	2	1249145	Foward	GATGTAAAACGACGGCCAGTGGAGATGGTGTGGGACAAATG
SP.SNP.SC.2.1249145	C/G	2	1249145	Reverse	CCTCTCTATGGGCAGTCGGTGATCGTCTCGATTTGCTTTGCAG
SP.SNP.SC.2.93648	A/G	2	93648	Foward	GATGTAAAACGACGGCCAGTGACCCCGGTTTCAATTTGCAC
SP.SNP.SC.2.93648	A/G	2	93648	Reverse	CCTCTCTATGGGCAGTCGGTGATTTGTCGTAATCGTCGTTCCC
SP.SNP.SC.2.548074	A/G	2	548074	Foward	GATGTAAAACGACGGCCAGTGTGCCAGGAAATCCATCCAAG
SP.SNP.SC.2.548074	A/G	2	548074	Reverse	CCTCTCTATGGGCAGTCGGTGATTGGCATCGGTTCAAGATTGG
SP.SNP.SC.2.1202062	C/T	2	1202062	Foward	GATGTAAAACGACGGCCAGTGACTTCGCGTTATGGTTGGTC
SP.SNP.SC.2.1202062	C/T	2	1202062	Reverse	CCTCTCTATGGGCAGTCGGTGATCAAATGACTGTCGCCAGTTC
SP.SNP.SC.3.442202	C/T	3	442202	Foward	GATGTAAAACGACGGCCAGTGAATTCGAAGCACCAGGAGAG
SP.SNP.SC.3.442202	C/T	3	442202	Reverse	CCTCTCTATGGGCAGTCGGTGATCCTTCTTCTTCTTTGCCTCC
SP.SNP.SC.10.591940	C/T	10	59194	Foward	GATGTAAAACGACGGCCAGTGGTTCAATCAAGCTGTTCCCC
SP.SNP.SC.10.591940	C/T	10	59194	Reverse	CCTCTCTATGGGCAGTCGGTGATGGGTCTTGATCCATTCGATG
SP.SNP.SC.10.872544	C/T	10	872544	Foward	GATGTAAAACGACGGCCAGTGAAGCAACTAGCTGCCGTAAG
SP.SNP.SC.10.872544	C/T	10	872544	Reverse	CCTCTCTATGGGCAGTCGGTGATAGAGATGGACATGGAGTGTG
SP.SNP.SC.10.630118	A/G	10	630118	Foward	GATGTAAAACGACGGCCAGTGTGTAAAGGGTAGCAGAACGG
SP.SNP.SC.10.630118	A/G	10	630118	Reverse	CCTCTCTATGGGCAGTCGGTGATCACATCTCCGGACTCATTCG
SP.SNP.SC.10.690420	C/T	10	69042	Foward	GATGTAAAACGACGGCCAGTGCAGCGTGGACCAGTTGATAC
SP.SNP.SC.10.690420	C/T	10	69042	Reverse	CCTCTCTATGGGCAGTCGGTGATAGGACTTTTTCTTCCTGGCG
SP.SNP.SC.10.847640	C/T	10	84764	Foward	GATGTAAAACGACGGCCAGTGGTGCCATAAGGCTGACCAAG
SP.SNP.SC.10.847640	C/T	10	84764	Reverse	CCTCTCTATGGGCAGTCGGTGATGTACCATGGTTGTGTGAGTC
SP.SNP.SC.10.2717	C/T	10	2717	Foward	GATGTAAAACGACGGCCAGTGTCTTGATTGCCTGGTTCCAC
SP.SNP.SC.10.2717	C/T	10	2717	Reverse	CCTCTCTATGGGCAGTCGGTGATAGCCATGTTCCCTTCTACAG
SP.SNP.SC.10.412659	A/C	10	412659	Foward	GATGTAAAACGACGGCCAGTGTGAATCTAAGGAACGCCGTC
SP.SNP.SC.10.412659	A/C	10	412659	Reverse	CCTCTCTATGGGCAGTCGGTGATCAACTGTTCCCCATAAGCAC
SP.SNP.SC.11.252058	A/T	11	252058	Foward	GATGTAAAACGACGGCCAGTGGATAGAAGGGAACGGATCAG
SP.SNP.SC.11.252058	A/T	11	252058	Reverse	CCTCTCTATGGGCAGTCGGTGATATGCAACAATCTGTCCTCCC
SP.SNP.SC.11.176687	A/T	11	176687	Foward	GATGTAAAACGACGGCCAGTGAGACACTCATACCTGCACAC
SP.SNP.SC.11.176687	A/T	11	176687	Reverse	CCTCTCTATGGGCAGTCGGTGATGCGAGGGCACTAATTAGTTG
SP.SNP.SC.11.207327	A/G	11	207327	Foward	GATGTAAAACGACGGCCAGTGGTTCCTGTCTTGAAGAGGTC
SP.SNP.SC.11.207327	A/G	11	207327	Reverse	CCTCTCTATGGGCAGTCGGTGATGATGGAGACATACTTGGGAC
SP.SNP.SC.11.339182	C/G	11	339182	Foward	GATGTAAAACGACGGCCAGTGTCGTAAGAGTCGTTTTCCCG
SP.SNP.SC.11.339182	C/G	11	339182	Reverse	CCTCTCTATGGGCAGTCGGTGATAAGATTGTAGGCGCTCGCTG
SP.SNP.SC.11.450758	A/G	11	450758	Foward	GATGTAAAACGACGGCCAGTGCTGTGTTATATGCCGGCAAG
SP.SNP.SC.11.450758	A/G	11	450758	Reverse	CCTCTCTATGGGCAGTCGGTGATTAGATTTGGAACCGAGCCAG
SP.SNP.SC.12.929747	A/G	12	929747	Foward	GATGTAAAACGACGGCCAGTGAACATACCTATCTGTGCGCC
SP.SNP.SC.12.929747	A/G	12	929747	Reverse	CCTCTCTATGGGCAGTCGGTGATAGAACTCGAGAGCGTGTTTC
SP.SNP.SC.12.777518	C/T	12	777518	Foward	GATGTAAAACGACGGCCAGTGCTATGACCTACAGTTAGGAC
SP.SNP.SC.12.777518	C/T	12	777518	Reverse	CCTCTCTATGGGCAGTCGGTGATAATTGAGCTCGTCGCCATTC
SP.SNP.SC.13.392510	A/C	13	39251	Foward	GATGTAAAACGACGGCCAGTGCTCCCCAGATTTCCATGTTC
SP.SNP.SC.13.392510	A/C	13	39251	Reverse	CCTCTCTATGGGCAGTCGGTGATAGATATGAACTCGGTGTGCC
SP.SNP.SC.13.1053535	A/C	13	1053535	Foward	GATGTAAAACGACGGCCAGTGATCGAGGTCGCGTTTGGTTC
SP.SNP.SC.13.1053535	A/C	13	1053535	Reverse	CCTCTCTATGGGCAGTCGGTGATTATCACGGCGTAAGCATTCC
SP.SNP.SC.13.292271	C/T	13	292271	Foward	GATGTAAAACGACGGCCAGTGTATCGGTCCCAAACTCGGTG
SP.SNP.SC.13.292271	C/T	13	292271	Reverse	CCTCTCTATGGGCAGTCGGTGATTTAGAACCACAGATGCTGCG
SP.SNP.SC.14.766382	C/T	14	766382	Foward	GATGTAAAACGACGGCCAGTGTGTCCTCTTCAGATAGTCCG
SP.SNP.SC.14.766382	C/T	14	766382	Reverse	CCTCTCTATGGGCAGTCGGTGATTTGTGGACGAAGTTTTCGGC
SP.SNP.SC.14.774415	A/G	14	774415	Foward	GATGTAAAACGACGGCCAGTGAGGTTGGTTGGAGTCTATGC
SP.SNP.SC.14.774415	A/G	14	774415	Reverse	CCTCTCTATGGGCAGTCGGTGATTTCCACCAATGGACATAGGG
SP.SNP.SC.14.195739	C/T	14	195739	Foward	GATGTAAAACGACGGCCAGTGAGAACCAGCACATAGCATCG
SP.SNP.SC.14.195739	C/T	14	195739	Reverse	CCTCTCTATGGGCAGTCGGTGATCAGATAACACAACACCCTCC
SP.SNP.SC.14.840268	A/G	14	840268	Foward	GATGTAAAACGACGGCCAGTGAAAAGATGGGTGCATCACTG
SP.SNP.SC.14.840268	A/G	14	840268	Reverse	CCTCTCTATGGGCAGTCGGTGATTCCCCGCTTTATAGGATTGC
SP.SNP.SC.14.244747	C/T	14	244747	Foward	GATGTAAAACGACGGCCAGTGATTGCAGCACAGCCGAAAAC
SP.SNP.SC.14.244747	C/T	14	244747	Reverse	CCTCTCTATGGGCAGTCGGTGATAATTGTGACCTGACGCGAAG
SP.SNP.SC.14.389177	C/T	14	389177	Foward	GATGTAAAACGACGGCCAGTGGGGTTTTCCAAGAATCCCTC
SP.SNP.SC.14.389177	C/T	14	389177	Reverse	CCTCTCTATGGGCAGTCGGTGATTAGTGCACAGATTCTTCCCG
SP.SNP.SC.14.859112	A/G	14	859112	Foward	GATGTAAAACGACGGCCAGTGGTAGGTGTTTGACCAGGTTC
SP.SNP.SC.14.859112	A/G	14	859112	Reverse	CCTCTCTATGGGCAGTCGGTGATTCAGCAACTTCAACAACTTC
SP.SNP.SC.14.670943	A/C	14	670943	Foward	GATGTAAAACGACGGCCAGTGTGGCACTACGCAAGAAATGG
SP.SNP.SC.14.670943	A/C	14	670943	Reverse	CCTCTCTATGGGCAGTCGGTGATCCATCAGCCTCATTCAACCG
SP.SNP.SC.14.265376	A/T	14	265376	Foward	GATGTAAAACGACGGCCAGTGGTCATCATTCAGCGGAATGG
SP.SNP.SC.14.265376	A/T	14	265376	Reverse	CCTCTCTATGGGCAGTCGGTGATAACGCACATTCCTCCAGTTG
SP.SNP.SC.14.299197	C/T	14	299197	Foward	GATGTAAAACGACGGCCAGTGGGTAGAGATCCTAGTGGTTC
SP.SNP.SC.14.299197	C/T	14	299197	Reverse	CCTCTCTATGGGCAGTCGGTGATTTAGCATGGGTTGACAACGG
SP.SNP.SC.14.643277	A/C	14	643277	Foward	GATGTAAAACGACGGCCAGTGAAGTCCACCGATTTTGTGGC
SP.SNP.SC.14.643277	A/C	14	643277	Reverse	CCTCTCTATGGGCAGTCGGTGATTCTCACCCAAGAAAACCCTG
SP.SNP.SC.15.379651	C/T	15	379651	Foward	GATGTAAAACGACGGCCAGTGGTACCCATTGAAGTCAGGTG
SP.SNP.SC.15.379651	C/T	15	379651	Reverse	CCTCTCTATGGGCAGTCGGTGATCTCGATGACCTCTACAACTG
SP.SNP.SC.15.113705	A/G	15	113705	Foward	GATGTAAAACGACGGCCAGTGGTAGACGTCTGATGACAATG
SP.SNP.SC.15.113705	A/G	15	113705	Reverse	CCTCTCTATGGGCAGTCGGTGATTGCCAGAGTAACGAAAACCG
SP.SNP.SC.15.929574	C/T	15	929574	Foward	GATGTAAAACGACGGCCAGTGCCATACACTCCATACGTCAG
SP.SNP.SC.15.929574	C/T	15	929574	Reverse	CCTCTCTATGGGCAGTCGGTGATTGTTCTGACTTGTCTGAACC
SP.SNP.SC.15.804248	A/T	15	804248	Foward	GATGTAAAACGACGGCCAGTGAGCCCATGATCTTGTGTTGC
SP.SNP.SC.15.804248	A/T	15	804248	Reverse	CCTCTCTATGGGCAGTCGGTGATTAGGGTATTGAAAGGAGGGC
SP.SNP.SC.16.108630	C/T	16	10863	Foward	GATGTAAAACGACGGCCAGTGGGCCTGGTTCTGTTTGATAC
SP.SNP.SC.16.108630	C/T	16	10863	Reverse	CCTCTCTATGGGCAGTCGGTGATCAGACACATCAGCAATCACG
SP.SNP.SC.16.553419	C/T	16	553419	Foward	GATGTAAAACGACGGCCAGTGAAGCCTGATCAAGCTCCAAG
SP.SNP.SC.16.553419	C/T	16	553419	Reverse	CCTCTCTATGGGCAGTCGGTGATTGACTGTAGAGGTCGTTCAC
SP.SNP.SC.16.1039906	A/G	16	1039906	Foward	GATGTAAAACGACGGCCAGTGATCCAAAGATCCTCTCCACG
SP.SNP.SC.16.1039906	A/G	16	1039906	Reverse	CCTCTCTATGGGCAGTCGGTGATATCACTTGAAGGAGCAAGCC
SP.SNP.SC.16.562910	A/G	16	56291	Foward	GATGTAAAACGACGGCCAGTGCTGTGCGTGGAAAAGAAAGG
SP.SNP.SC.16.562910	A/G	16	56291	Reverse	CCTCTCTATGGGCAGTCGGTGATACACCTTGTCTGATCCTGTC
SP.SNP.SC.17.929614	A/C	17	929614	Foward	GATGTAAAACGACGGCCAGTGCTGAATTCAGGTAACTCCGC
SP.SNP.SC.17.929614	A/C	17	929614	Reverse	CCTCTCTATGGGCAGTCGGTGATGTTGTGAGTGAAAAGGCGAC
SP.SNP.SC.17.695047	C/G	17	695047	Foward	GATGTAAAACGACGGCCAGTGAACCGAGTTACACGCATCTG
SP.SNP.SC.17.695047	C/G	17	695047	Reverse	CCTCTCTATGGGCAGTCGGTGATTCCCTCTGATGTTTTGCACC
SP.SNP.SC.17.271382	A/T	17	271382	Foward	GATGTAAAACGACGGCCAGTGTCTGGTCGTCTGCTAGATCC
SP.SNP.SC.17.271382	A/T	17	271382	Reverse	CCTCTCTATGGGCAGTCGGTGATTCATCTGATATTCGTCCCCG
SP.SNP.SC.17.406258	G/T	17	406258	Foward	GATGTAAAACGACGGCCAGTGAAGCAACCTTTGTGCGGTTC
SP.SNP.SC.17.406258	G/T	17	406258	Reverse	CCTCTCTATGGGCAGTCGGTGATAGTTCTGTAACCAGGGCATC
SP.SNP.SC.17.650643	A/T	17	650643	Foward	GATGTAAAACGACGGCCAGTGTCCCGGCCCTAAAAATTGAG
SP.SNP.SC.17.650643	A/T	17	650643	Reverse	CCTCTCTATGGGCAGTCGGTGATTAACATTGTATGGCCCCAGC
SP.SNP.SC.18.270023	C/T	18	270023	Foward	GATGTAAAACGACGGCCAGTGATTACGCTTGATCAGCGCTC
SP.SNP.SC.18.270023	C/T	18	270023	Reverse	CCTCTCTATGGGCAGTCGGTGATCGTGGATTCCCTAAATCTCG
SP.SNP.SC.18.695573	A/C	18	695573	Foward	GATGTAAAACGACGGCCAGTGTACGAGGAATTCCAAGTGAG
SP.SNP.SC.18.695573	A/C	18	695573	Reverse	CCTCTCTATGGGCAGTCGGTGATATGCCGTCAGAGATCTAAGG
SP.SNP.SC.18.363326	A/G	18	363326	Foward	GATGTAAAACGACGGCCAGTGAGCGAGCAGTGATGAAAGTG
SP.SNP.SC.18.363326	A/G	18	363326	Reverse	CCTCTCTATGGGCAGTCGGTGATTATCTTCCATGTGCCCTCTC
SP.SNP.SC.19.362562	A/C	19	362562	Foward	GATGTAAAACGACGGCCAGTGGATAGACGATTTCTTTGAGC
SP.SNP.SC.19.362562	A/C	19	362562	Reverse	CCTCTCTATGGGCAGTCGGTGATAGCTCCAAAAGCATCAAGTC
SP.SNP.SC.19.183524	C/T	19	183524	Foward	GATGTAAAACGACGGCCAGTGTTCAACGCCAGGCACAAATG
SP.SNP.SC.19.183524	C/T	19	183524	Reverse	CCTCTCTATGGGCAGTCGGTGATGTTCAATTGTCGGCACGATG
SP.SNP.SC.19.104390	C/T	19	10439	Foward	GATGTAAAACGACGGCCAGTGTCAATCGAAGATTCACGCCC
SP.SNP.SC.19.104390	C/T	19	10439	Reverse	CCTCTCTATGGGCAGTCGGTGATCTGGCGTTGAACTAACAACC
SP.SNP.SC.19.996477	A/C	19	996477	Foward	GATGTAAAACGACGGCCAGTGCAACTATGGACACCCATGAG
SP.SNP.SC.19.996477	A/C	19	996477	Reverse	CCTCTCTATGGGCAGTCGGTGATCCCGCGGCTTTTCAAAATTC
SP.SNP.SC.20.90219	C/T	20	90219	Foward	GATGTAAAACGACGGCCAGTGGAAACCGACGCTGTCACTTG
SP.SNP.SC.20.90219	C/T	20	90219	Reverse	CCTCTCTATGGGCAGTCGGTGATCGAATATCCCAAGGGAAGAG
SP.SNP.SC.20.334239	G/T	20	334239	Foward	GATGTAAAACGACGGCCAGTGGTGTTTGGAAAGGCCCAATG
SP.SNP.SC.20.334239	G/T	20	334239	Reverse	CCTCTCTATGGGCAGTCGGTGATCAACCTGACATCATCTCCTC
SP.SNP.SC.21.152447	C/G	21	152447	Foward	GATGTAAAACGACGGCCAGTGAAGTCCTTGTTGATCTGCCC
SP.SNP.SC.21.152447	C/G	21	152447	Reverse	CCTCTCTATGGGCAGTCGGTGATACACTTCAACGAAGCATCCG
SP.SNP.SC.22.564230	C/T	22	56423	Foward	GATGTAAAACGACGGCCAGTGATACAATTGCTCCGGCGGTG
SP.SNP.SC.22.564230	C/T	22	56423	Reverse	CCTCTCTATGGGCAGTCGGTGATGACAGACTACACTTACCTTC
SP.SNP.SC.22.421733	A/G	22	421733	Foward	GATGTAAAACGACGGCCAGTGTTGTGTCTTCTCAGCAGCAG
SP.SNP.SC.22.421733	A/G	22	421733	Reverse	CCTCTCTATGGGCAGTCGGTGATCAAATTCTTCCTGACTGTCG
SP.SNP.SC.23.73782	C/T	23	73782	Foward	GATGTAAAACGACGGCCAGTGTCTCCACTTTTCGGATTCGC
SP.SNP.SC.23.73782	C/T	23	73782	Reverse	CCTCTCTATGGGCAGTCGGTGATACGCACTGTTATCGCCATAC
SP.SNP.SC.23.387183	A/T	23	387183	Foward	GATGTAAAACGACGGCCAGTGATCCATAGTCCAGTCGCCAG
SP.SNP.SC.23.387183	A/T	23	387183	Reverse	CCTCTCTATGGGCAGTCGGTGATCTCGATAACGTTCGGCATTG
SP.SNP.SC.23.69482	A/G	23	69482	Foward	GATGTAAAACGACGGCCAGTGCACAGTGGATGGTGTATTGC
SP.SNP.SC.23.69482	A/G	23	69482	Reverse	CCTCTCTATGGGCAGTCGGTGATGGCTATGTTGTAGTCAGAGG
SP.SNP.SC.23.587284	A/G	23	587284	Foward	GATGTAAAACGACGGCCAGTGAAGAAGACCTCGGCAAACCC
SP.SNP.SC.23.587284	A/G	23	587284	Reverse	CCTCTCTATGGGCAGTCGGTGATCCACAAGATTGCAGTGACCG
SP.SNP.SC.23.340024	A/G	23	340024	Foward	GATGTAAAACGACGGCCAGTGTCAAAGCTCTCCAGAAAGCG
SP.SNP.SC.23.340024	A/G	23	340024	Reverse	CCTCTCTATGGGCAGTCGGTGATACACTCTTTCCTTGACCTGC
SP.SNP.SC.23.155650	G/T	23	15565	Foward	GATGTAAAACGACGGCCAGTGACCAATCCATTATCGACCCG
SP.SNP.SC.23.155650	G/T	23	15565	Reverse	CCTCTCTATGGGCAGTCGGTGATTCTTCCGAATCTTCTCTTGG
SP.SNP.SC.24.73651	C/T	24	73651	Foward	GATGTAAAACGACGGCCAGTGCTCTTACCTTGCTGCTTTTG
SP.SNP.SC.24.73651	C/T	24	73651	Reverse	CCTCTCTATGGGCAGTCGGTGATCGATTCGATTCTTTCTGAAC
SP.SNP.SC.24.119919	C/T	24	119919	Foward	GATGTAAAACGACGGCCAGTGTGCTAGGTCTTACTAGTTCC
SP.SNP.SC.24.119919	C/T	24	119919	Reverse	CCTCTCTATGGGCAGTCGGTGATGTAGAACTATGCGGACCTTC
SP.SNP.SC.24.104374	A/C	24	104374	Foward	GATGTAAAACGACGGCCAGTGAATGCTCAGCTTGACCGTTG
SP.SNP.SC.24.104374	A/C	24	104374	Reverse	CCTCTCTATGGGCAGTCGGTGATACCTCTATCATCTCCACCAC
SP.SNP.SC.24.9220	A/C	24	922	Foward	GATGTAAAACGACGGCCAGTGTGACATCAGGTTTGGTCCAC
SP.SNP.SC.24.9220	A/C	24	922	Reverse	CCTCTCTATGGGCAGTCGGTGATTATTCCCACCCTCCTTGTTG
SP.SNP.SC.24.180282	A/G	24	180282	Foward	GATGTAAAACGACGGCCAGTGCTACTCTTCTCGCCAACAAG
SP.SNP.SC.24.180282	A/G	24	180282	Reverse	CCTCTCTATGGGCAGTCGGTGATCCATTGGATTTGTGCTGCTG
SP.SNP.SC.25.816682	C/T	25	816682	Foward	GATGTAAAACGACGGCCAGTGGCCAAGTCAATAGTTTTCCC
SP.SNP.SC.25.816682	C/T	25	816682	Reverse	CCTCTCTATGGGCAGTCGGTGATTGTTGTAGAGAAGGTCAGGG
SP.SNP.SC.26.759794	A/C	26	759794	Foward	GATGTAAAACGACGGCCAGTGGCATGTTTAGCTGTAGCAGG
SP.SNP.SC.26.759794	A/C	26	759794	Reverse	CCTCTCTATGGGCAGTCGGTGATGTCACGTACTCATGTGGTTG
SP.SNP.SC.26.762640	A/T	26	76264	Foward	GATGTAAAACGACGGCCAGTGGCATGTTTAGCTGTAGCAGG
SP.SNP.SC.26.762640	A/T	26	76264	Reverse	CCTCTCTATGGGCAGTCGGTGATGTCACGTACTCATGTGGTTG
SP.SNP.SC.29.836731	A/T	29	836731	Foward	GATGTAAAACGACGGCCAGTGTCAGCTTACACTACTACCCC
SP.SNP.SC.29.836731	A/T	29	836731	Reverse	CCTCTCTATGGGCAGTCGGTGATTTTTCAAGGTGTCGAGCAGG
SP.SNP.SC.30.384026	C/T	30	384026	Foward	GATGTAAAACGACGGCCAGTGATGGACACCTGAAACCGATG
SP.SNP.SC.30.384026	C/T	30	384026	Reverse	CCTCTCTATGGGCAGTCGGTGATGAGAGAAGAAAACGCCAGCC
SP.SNP.SC.102.63942	A/G	102	63942	Foward	GATGTAAAACGACGGCCAGTGAAGCGCACGTTCCATAAGAC
SP.SNP.SC.102.63942	A/G	102	63942	Reverse	CCTCTCTATGGGCAGTCGGTGATTCAACTAGAGGTCATCCTGC
SP.SNP.SC.102.291429	A/G	102	291429	Foward	GATGTAAAACGACGGCCAGTGGTCGCATCGGATGATACAAC
SP.SNP.SC.102.291429	A/G	102	291429	Reverse	CCTCTCTATGGGCAGTCGGTGATAGCAATTTGCCTTGCCACTC
SP.SNP.SC.103.214256	C/T	103	214256	Foward	GATGTAAAACGACGGCCAGTGGAAGACATGTGATCTTCACG
SP.SNP.SC.103.214256	C/T	103	214256	Reverse	CCTCTCTATGGGCAGTCGGTGATATGTCGGTCTCCGGATAAAG
SP.SNP.SC.103.244715	A/T	103	244715	Foward	GATGTAAAACGACGGCCAGTGGGGCAGTCTTCTCCAAGTTA
SP.SNP.SC.103.244715	A/T	103	244715	Reverse	CCTCTCTATGGGCAGTCGGTGATTCGTTCTGATCAATGACCCG
SP.SNP.SC.103.14855	A/G	103	14855	Foward	GATGTAAAACGACGGCCAGTGTGCTGGGAAGTGCTACTAAG
SP.SNP.SC.103.14855	A/G	103	14855	Reverse	CCTCTCTATGGGCAGTCGGTGATGTTTTGTGTTTCCCCTTCTC
SP.SNP.SC.104.158621	A/G	104	158621	Foward	GATGTAAAACGACGGCCAGTGGAAACAAGCCTCAACTCCTC
SP.SNP.SC.104.158621	A/G	104	158621	Reverse	CCTCTCTATGGGCAGTCGGTGATTTGCTGACCGATTTTCTCCG
SP.SNP.SC.104.41323	C/T	104	41323	Foward	GATGTAAAACGACGGCCAGTGTCTTATCGCCTGGGATTGAC
SP.SNP.SC.104.41323	C/T	104	41323	Reverse	CCTCTCTATGGGCAGTCGGTGATTGTTGGCTCTGCTAAAGACG
SP.SNP.SC.107.240283	C/T	107	240283	Foward	GATGTAAAACGACGGCCAGTGCCAGACCATAATCGCGTAAG
SP.SNP.SC.107.240283	C/T	107	240283	Reverse	CCTCTCTATGGGCAGTCGGTGATCTCTCAACAATCTTCAGATG
SP.SNP.SC.108.177152	C/T	108	177152	Foward	GATGTAAAACGACGGCCAGTGCCAGGACTCTCAAACATCAC
SP.SNP.SC.108.177152	C/T	108	177152	Reverse	CCTCTCTATGGGCAGTCGGTGATTAGATGCGATTCCGAGTGTC
SP.SNP.SC.109.152246	C/G	109	152246	Foward	GATGTAAAACGACGGCCAGTGTTAAAGAACCCCGTTGAACC
SP.SNP.SC.109.152246	C/G	109	152246	Reverse	CCTCTCTATGGGCAGTCGGTGATGAGAATCGTAACAGGCCAAC
SP.SNP.SC.113.62255	C/T	113	62255	Foward	GATGTAAAACGACGGCCAGTGGGTGGCAAAAGTATTTGGCG
SP.SNP.SC.113.62255	C/T	113	62255	Reverse	CCTCTCTATGGGCAGTCGGTGATATAGAGAAGAAAACCACCCC
SP.SNP.SC.114.170783	A/C	114	170783	Foward	GATGTAAAACGACGGCCAGTGCAAAACTCCTTCCAGTGGAC
SP.SNP.SC.114.170783	A/C	114	170783	Reverse	CCTCTCTATGGGCAGTCGGTGATTTGCCAAGCACAATACAACC
SP.SNP.SC.114.38625	C/G	114	38625	Foward	GATGTAAAACGACGGCCAGTGCTAATGCCTTGATGAGCTCG
SP.SNP.SC.114.38625	C/G	114	38625	Reverse	CCTCTCTATGGGCAGTCGGTGATTCCTTTGGATCTCAGACTTG
SP.SNP.SC.116.185244	C/T	116	185244	Foward	GATGTAAAACGACGGCCAGTGTAGCAACACAATGACTCACC
SP.SNP.SC.116.185244	C/T	116	185244	Reverse	CCTCTCTATGGGCAGTCGGTGATCATTGATGGCCACAAAGAAG
SP.SNP.SC.116.239091	C/T	116	239091	Foward	GATGTAAAACGACGGCCAGTGAAGTTCGCAAAACGTAGCCG
SP.SNP.SC.116.239091	C/T	116	239091	Reverse	CCTCTCTATGGGCAGTCGGTGATAATTGGATCCCGTGGAACTC
SP.SNP.SC.116.146669	A/G	116	146669	Foward	GATGTAAAACGACGGCCAGTGTTTCATCTCATCTGCCGACC
SP.SNP.SC.116.146669	A/G	116	146669	Reverse	CCTCTCTATGGGCAGTCGGTGATGTCAAGGAAAGCATGGTTCG
SP.SNP.SC.117.206340	A/G	117	20634	Foward	GATGTAAAACGACGGCCAGTGCGTGACTTGAAGCAACTGAG
SP.SNP.SC.117.206340	A/G	117	20634	Reverse	CCTCTCTATGGGCAGTCGGTGATGGCAAGGAATTGTTGTCCAG
SP.SNP.SC.118.200110	A/G	118	20011	Foward	GATGTAAAACGACGGCCAGTGGAGGTAAGCCTACGGTATTG
SP.SNP.SC.118.200110	A/G	118	20011	Reverse	CCTCTCTATGGGCAGTCGGTGATAGACTCAATCCTCATCAGGC
SP.SNP.SC.118.65564	C/T	118	65564	Foward	GATGTAAAACGACGGCCAGTGTTCTCCTTTCTCTCCGCATC
SP.SNP.SC.118.65564	C/T	118	65564	Reverse	CCTCTCTATGGGCAGTCGGTGATGGACTAGACACGATGATACC
SP.SNP.SC.118.68891	A/G	118	68891	Foward	GATGTAAAACGACGGCCAGTGCCCTCATTCTCTTCTCTTCC
SP.SNP.SC.118.68891	A/G	118	68891	Reverse	CCTCTCTATGGGCAGTCGGTGATCAGAACGGAGGACGATTTGG
SP.SNP.SC.120.53959	C/T	120	53959	Foward	GATGTAAAACGACGGCCAGTGTCTTCCAAAGCTTGACCGAC
SP.SNP.SC.120.53959	C/T	120	53959	Reverse	CCTCTCTATGGGCAGTCGGTGATATCACACTGGCAAACTGCTG
SP.SNP.SC.120.172386	A/G	120	172386	Foward	GATGTAAAACGACGGCCAGTGGGAACTCGAACCATTTTCGC
SP.SNP.SC.120.172386	A/G	120	172386	Reverse	CCTCTCTATGGGCAGTCGGTGATCAAACCAGGAGTCTACATGC
SP.SNP.SC.120.10252	C/T	120	10252	Foward	GATGTAAAACGACGGCCAGTGAACAGGAGTGCGAATCAAGG
SP.SNP.SC.120.10252	C/T	120	10252	Reverse	CCTCTCTATGGGCAGTCGGTGATTTTAACGCGAAGCAACTCCC
SP.SNP.SC.121.131512	A/G	121	131512	Foward	GATGTAAAACGACGGCCAGTGCGTTGTTGATGATGACGACC
SP.SNP.SC.121.131512	A/G	121	131512	Reverse	CCTCTCTATGGGCAGTCGGTGATTTACAAGGCTCGGTTTGTCG
SP.SNP.SC.121.147828	A/C	121	147828	Foward	GATGTAAAACGACGGCCAGTGTGGCAGATTTCCAGTACCAG
SP.SNP.SC.121.147828	A/C	121	147828	Reverse	CCTCTCTATGGGCAGTCGGTGATTTGTTGCACAAGAAGCCCAC
SP.SNP.SC.123.175160	A/C	123	17516	Foward	GATGTAAAACGACGGCCAGTGTTGGTCTTTGCGTCTCAGTC
SP.SNP.SC.123.175160	A/C	123	17516	Reverse	CCTCTCTATGGGCAGTCGGTGATCGAGTCTGGATATTCAGGAG
SP.SNP.SC.125.300492	C/T	125	300492	Foward	GATGTAAAACGACGGCCAGTGAGGGCGAAGGTCTTTATGTC
SP.SNP.SC.125.300492	C/T	125	300492	Reverse	CCTCTCTATGGGCAGTCGGTGATTGGGTTTGTAGAAGGTCAGC
SP-SNP_SC.126.136707	C/T	126	136707	Foward	GATGTAAAACGACGGCCAGTGCGTATGCTTTTCTAGACTGC
SP-SNP_SC.126.136707	C/T	126	136707	Reverse	CCTCTCTATGGGCAGTCGGTGATTATGAGGCTATGCATCACCC
SP.SNP.SC.128.17243	A/T	128	17243	Foward	GATGTAAAACGACGGCCAGTGTCAAGACTACCTACACCGAG
SP.SNP.SC.128.17243	A/T	128	17243	Reverse	CCTCTCTATGGGCAGTCGGTGATACGCCAGTCATCTTTGAAGG
SP.SNP.SC.128.260843	C/T	128	260843	Foward	GATGTAAAACGACGGCCAGTGTGGTTCACAAGATCATGCAG
SP.SNP.SC.128.260843	C/T	128	260843	Reverse	CCTCTCTATGGGCAGTCGGTGATGGTTCGCTTGAGAGAACATC
SP.SNP.SC.130.133171	A/G	130	133171	Foward	GATGTAAAACGACGGCCAGTGGTCCCTGTTAGTCATTCAGC
SP.SNP.SC.130.133171	A/G	130	133171	Reverse	CCTCTCTATGGGCAGTCGGTGATGGGCTCATGTAGACAAAGAC
SP.SNP.SC.131.294582	C/T	131	294582	Foward	GATGTAAAACGACGGCCAGTGGTAACGGTCCGAATGGCTTC
SP.SNP.SC.131.294582	C/T	131	294582	Reverse	CCTCTCTATGGGCAGTCGGTGATTTGTTGACTCCACCAAAGCC
SP.SNP.SC.131.71216	A/G	131	71216	Foward	GATGTAAAACGACGGCCAGTGTTGTCCGTTGTTTTGCCCAC
SP.SNP.SC.131.71216	A/G	131	71216	Reverse	CCTCTCTATGGGCAGTCGGTGATACGCTCAACTTGATACCTGC
SP.SNP.SC.131.292765	A/G	131	292765	Foward	GATGTAAAACGACGGCCAGTGATGAGTGTTGGAGGACATCG
SP.SNP.SC.131.292765	A/G	131	292765	Reverse	CCTCTCTATGGGCAGTCGGTGATGTTAGAATCCTGAGGTCCAC
SP.SNP.SC.132.222740	A/G	132	22274	Foward	GATGTAAAACGACGGCCAGTGAAATAGTCCACCGCTGCCG
SP.SNP.SC.132.222740	A/G	132	22274	Reverse	CCTCTCTATGGGCAGTCGGTGATACCTCGGTGGCGGATTGTCA
SP.SNP.SC.135.200824	C/T	135	200824	Foward	GATGTAAAACGACGGCCAGTGCCTGGAAGATTTCTGGAGAG
SP.SNP.SC.135.200824	C/T	135	200824	Reverse	CCTCTCTATGGGCAGTCGGTGATTGGAGGGATAGAGTGATCTG
SP.SNP.SC.135.119798	A/G	135	119798	Foward	GATGTAAAACGACGGCCAGTGTGCTTTGTTCCCACACAACC
SP.SNP.SC.135.119798	A/G	135	119798	Reverse	CCTCTCTATGGGCAGTCGGTGATGCCAATTGTTTGATTGCTGG
SP.SNP.SC.136.207251	C/T	136	207251	Foward	GATGTAAAACGACGGCCAGTGTTTGCTCGGGCAAGATCTTC
SP.SNP.SC.136.207251	C/T	136	207251	Reverse	CCTCTCTATGGGCAGTCGGTGATTCTTCACCCAAATCCCTGTC
SP.SNP.SC.137.63717	A/G	137	63717	Foward	GATGTAAAACGACGGCCAGTGTGAGAAACGTCCCCTTCTTC
SP.SNP.SC.137.63717	A/G	137	63717	Reverse	CCTCTCTATGGGCAGTCGGTGATTTATCTTCGAGTGATCCGGC
SP.SNP.SC.137.149018	A/T	137	149018	Foward	GATGTAAAACGACGGCCAGTGTCTGAGATGGCATGTGCTCC
SP.SNP.SC.137.149018	A/T	137	149018	Reverse	CCTCTCTATGGGCAGTCGGTGATGAGTCTGAAGTCAACTGTCG
SP.SNP.SC.137.24508	A/G	137	24508	Foward	GATGTAAAACGACGGCCAGTGATACTCAACGCTTACCTCCC
SP.SNP.SC.137.24508	A/G	137	24508	Reverse	CCTCTCTATGGGCAGTCGGTGATCCATCTTCTCCAGAAACGTG
SP.SNP.SC.137.241058	A/T	137	241058	Foward	GATGTAAAACGACGGCCAGTGATCTTCTGAGATGCCTACGG
SP.SNP.SC.137.241058	A/T	137	241058	Reverse	CCTCTCTATGGGCAGTCGGTGATAAGCCAAGGAAAACACACCG
SP.SNP.SC.138.39060	C/T	138	3906	Foward	GATGTAAAACGACGGCCAGTGATCATCCGGATGGTAACAGC
SP.SNP.SC.138.39060	C/T	138	3906	Reverse	CCTCTCTATGGGCAGTCGGTGATCAACCAACCCCGTTTATCTC
SP.SNP.SC.138.184442	A/G	138	184442	Foward	GATGTAAAACGACGGCCAGTGGGAATGTGTGGGCATTGAAG
SP.SNP.SC.138.184442	A/G	138	184442	Reverse	CCTCTCTATGGGCAGTCGGTGATTCTCTGCTGACGCAAGTTTC
SP.SNP.SC.138.49834	G/T	138	49834	Foward	GATGTAAAACGACGGCCAGTGGGGCATCAAAGTGATGTGAG
SP.SNP.SC.138.49834	G/T	138	49834	Reverse	CCTCTCTATGGGCAGTCGGTGATAGCAGTAGTGTGCTAGAGTC
SP.SNP.SC.139.171455	A/C	139	171455	Foward	GATGTAAAACGACGGCCAGTGGTCTCTCCCCAATCTGCAAC
SP.SNP.SC.139.171455	A/C	139	171455	Reverse	CCTCTCTATGGGCAGTCGGTGATTTTTTCTCCAGTCCCACCTC
SP.SNP.SC.139.32984	A/G	139	32984	Foward	GATGTAAAACGACGGCCAGTGACGCTTGGTGAATGCATCAG
SP.SNP.SC.139.32984	A/G	139	32984	Reverse	CCTCTCTATGGGCAGTCGGTGATTCTGGCGGTTGTCAACTTTG
SP.SNP.SC.141.119736	A/G	141	119736	Foward	GATGTAAAACGACGGCCAGTGCCGCTACGACTGACTACAAC
SP.SNP.SC.141.119736	A/G	141	119736	Reverse	CCTCTCTATGGGCAGTCGGTGATTGAAACCGTTAGTTTGGCCG
SP.SNP.SC.144.91556	A/A	144	91556	Foward	GATGTAAAACGACGGCCAGTGTCGCGCCCATTAGTTCTCTC
SP.SNP.SC.144.91556	A/A	144	91556	Reverse	CCTCTCTATGGGCAGTCGGTGATAAGATCCCGCACAAGAAGAG
SP.SNP.SC.145.173182	C/G	145	173182	Foward	GATGTAAAACGACGGCCAGTGTAACTCTCGCATGTCAGTCC
SP.SNP.SC.145.173182	C/G	145	173182	Reverse	CCTCTCTATGGGCAGTCGGTGATGATCGACTGAAAGATACTGC
SP.SNP.SC.145.205985	C/T	145	205985	Foward	GATGTAAAACGACGGCCAGTGTTGGAACTCAATGATGGCGG
SP.SNP.SC.145.205985	C/T	145	205985	Reverse	CCTCTCTATGGGCAGTCGGTGATTCGAGACGGAGAATGAGATG
SP.SNP.SC.146.173874	C/T	146	173874	Foward	GATGTAAAACGACGGCCAGTGCTCATCGAATGTCGAACGGC
SP.SNP.SC.146.173874	C/T	146	173874	Reverse	CCTCTCTATGGGCAGTCGGTGATTTTTCAAAGGCCGGAGTAGG
SP.SNP.SC.146.122892	C/G	146	122892	Foward	GATGTAAAACGACGGCCAGTGTTTTTTGATTGCCGCAGCCC
SP.SNP.SC.146.122892	C/G	146	122892	Reverse	CCTCTCTATGGGCAGTCGGTGATCACTCCATTGCTGAACGAAG
SP.SNP.SC.146.73070	C/T	146	7307	Foward	GATGTAAAACGACGGCCAGTGGTTTTCCGGTTGAACTCTGC
SP.SNP.SC.146.73070	C/T	146	7307	Reverse	CCTCTCTATGGGCAGTCGGTGATTACGTGAGTTCCATCCTCTG
SP.SNP.SC.150.157197	A/G	150	157197	Foward	GATGTAAAACGACGGCCAGTGAGACAGCAGACCGGATTTTG
SP.SNP.SC.150.157197	A/G	150	157197	Reverse	CCTCTCTATGGGCAGTCGGTGATCAGCTGGCTATGAAGAATGG
SP.SNP.SC.151.28117	C/G	151	28117	Foward	GATGTAAAACGACGGCCAGTGAGGACCAAGGCAAGTCAAAG
SP.SNP.SC.151.28117	C/G	151	28117	Reverse	CCTCTCTATGGGCAGTCGGTGATCCCTGCTTGAAACTACTGTG
SP.SNP.SC.151.123309	A/C	151	123309	Foward	GATGTAAAACGACGGCCAGTGTCAGAGCAGCATTGATGACG
SP.SNP.SC.151.123309	A/C	151	123309	Reverse	CCTCTCTATGGGCAGTCGGTGATTGACCATTCTGCTGACCATC
SP.SNP.SC.151.30065	A/T	151	30065	Foward	GATGTAAAACGACGGCCAGTGATCTAGCTCATCCAAGACAC
SP.SNP.SC.151.30065	A/T	151	30065	Reverse	CCTCTCTATGGGCAGTCGGTGATCCCTTGGATATCTGTAGAGC
SP.SNP.SC.153.62681	G/T	153	62681	Foward	GATGTAAAACGACGGCCAGTGGGCAAAGAGAAAAATGCACC
SP.SNP.SC.153.62681	G/T	153	62681	Reverse	CCTCTCTATGGGCAGTCGGTGATTCCACATAATCTCTTCGCGG
SP.SNP.SC.153.134185	C/T	153	134185	Foward	GATGTAAAACGACGGCCAGTGTAGCACATGCATGATCTAGG
SP.SNP.SC.153.134185	C/T	153	134185	Reverse	CCTCTCTATGGGCAGTCGGTGATGGTCTCTCCCCATCATTGTC
SP.SNP.SC.153.127674	A/G	153	127674	Foward	GATGTAAAACGACGGCCAGTGGTGACCACAAGTAAAGGAGC
SP.SNP.SC.153.127674	A/G	153	127674	Reverse	CCTCTCTATGGGCAGTCGGTGATATCACCCAAGGATACTCCTC
SP.SNP.SC.153.48006	G/T	153	48006	Foward	GATGTAAAACGACGGCCAGTGGTGTGAGTTCATCATGATGG
SP.SNP.SC.153.48006	G/T	153	48006	Reverse	CCTCTCTATGGGCAGTCGGTGATCCCAAGAACATTAAAACCCG
SP.SNP.SC.154.137702	G/T	154	137702	Foward	GATGTAAAACGACGGCCAGTGATGGCTGGGTAGCAATTGAC
SP.SNP.SC.154.137702	G/T	154	137702	Reverse	CCTCTCTATGGGCAGTCGGTGATCTCGGATATGGAGGAGGTCT
SP.SNP.SC.154.181872	C/G	154	181872	Foward	GATGTAAAACGACGGCCAGTGCAGCCAGGGATTTAGTATCG
SP.SNP.SC.154.181872	C/G	154	181872	Reverse	CCTCTCTATGGGCAGTCGGTGATCTCGATGGTAAGTTAGCTCC
SP.SNP.SC.155.109246	A/C	155	109246	Foward	GATGTAAAACGACGGCCAGTGATGGCCCAGATGTGTTCTTG
SP.SNP.SC.155.109246	A/C	155	109246	Reverse	CCTCTCTATGGGCAGTCGGTGATTGGTTGTTGTATGAGGGACG
SP.SNP.SC.155.138191	A/T	155	138191	Foward	GATGTAAAACGACGGCCAGTGTGTCAACCAGCTCCGATTTG
SP.SNP.SC.155.138191	A/T	155	138191	Reverse	CCTCTCTATGGGCAGTCGGTGATTTACATGTCGCGACATTGGG
SP.SNP.SC.165.133674	C/G	165	133674	Foward	GATGTAAAACGACGGCCAGTGGATTGAATAGGTCTCAGCGG
SP.SNP.SC.165.133674	C/G	165	133674	Reverse	CCTCTCTATGGGCAGTCGGTGATTCCTCTAGTGACGATGGTTG
SP.SNP.SC.165.35393	A/G	165	35393	Foward	GATGTAAAACGACGGCCAGTGGCGCTTGCTTTGTGGAGTAG
SP.SNP.SC.165.35393	A/G	165	35393	Reverse	CCTCTCTATGGGCAGTCGGTGATGATGCAGCCGAGAATATCAC
SP.SNP.SC.169.44856	A/C	169	44856	Foward	GATGTAAAACGACGGCCAGTGAAGTCTCCTTGAGTATCCTG
SP.SNP.SC.169.44856	A/C	169	44856	Reverse	CCTCTCTATGGGCAGTCGGTGATAAGCCTTCGAAAAGCGAAAG
SP.SNP.SC.170.59588	A/G	170	59588	Foward	GATGTAAAACGACGGCCAGTGCTGTTGCTCAGCAGTCAATG
SP.SNP.SC.170.59588	A/G	170	59588	Reverse	CCTCTCTATGGGCAGTCGGTGATATGGAGTTCAGCTTACGAGG
SP.SNP.SC.172.87726	A/C	172	87726	Foward	GATGTAAAACGACGGCCAGTGAGTTCGATCATCTCACCAGC
SP.SNP.SC.172.87726	A/C	172	87726	Reverse	CCTCTCTATGGGCAGTCGGTGATATGAGGGCAAAGATTCGAGG
SP.SNP.SC.174.50843	A/G	174	50843	Foward	GATGTAAAACGACGGCCAGTGATTTTGACCTGGCGGCATAC
SP.SNP.SC.174.50843	A/G	174	50843	Reverse	CCTCTCTATGGGCAGTCGGTGATCGTAAACGGACAAGATTGGG
SP.SNP.SC.174.102610	C/T	174	10261	Foward	GATGTAAAACGACGGCCAGTGTGTGTATATGCATGCCCAGG
SP.SNP.SC.174.102610	C/T	174	10261	Reverse	CCTCTCTATGGGCAGTCGGTGATATGGTCGCTATTTCTACCAC
SP.SNP.SC.176.141177	G/T	176	141177	Foward	GATGTAAAACGACGGCCAGTGGTCACTTACCAGAGAAGTCG
SP.SNP.SC.176.141177	G/T	176	141177	Reverse	CCTCTCTATGGGCAGTCGGTGATGATGCATACCTCCGATTGAC
SP.SNP.SC.176.143147	A/G	176	143147	Foward	GATGTAAAACGACGGCCAGTGGGCTGTTAATTGTGACAGCG
SP.SNP.SC.176.143147	A/G	176	143147	Reverse	CCTCTCTATGGGCAGTCGGTGATTACCATCAATCCACTCCTTC
SP.SNP.SC.178.91416	C/T	178	91416	Foward	GATGTAAAACGACGGCCAGTGTACACCTAGCATTTGTGCCC
SP.SNP.SC.178.91416	C/T	178	91416	Reverse	CCTCTCTATGGGCAGTCGGTGATAGCGAAGCCAATTTCTCACG
SP.SNP.SC.179.27237	A/G	179	27237	Foward	GATGTAAAACGACGGCCAGTGTTGCAACGCAGAACTGGAAC
SP.SNP.SC.179.27237	A/G	179	27237	Reverse	CCTCTCTATGGGCAGTCGGTGATAAGGGAACAAGAGGAAGGTG
SP.SNP.SC.182.6770	C/T	182	677	Foward	GATGTAAAACGACGGCCAGTGCCCAAATAGGTTCCAGCTTG
SP.SNP.SC.182.6770	C/T	182	677	Reverse	CCTCTCTATGGGCAGTCGGTGATCAGTTGGTTATTCACACAGC
SP.SNP.SC.183.70826	G/T	183	70826	Foward	GATGTAAAACGACGGCCAGTGTTCTTCTATGTGGCCGGATG
SP.SNP.SC.183.70826	G/T	183	70826	Reverse	CCTCTCTATGGGCAGTCGGTGATGTCGTCGGGTTACCATTTAG
SP.SNP.SC.187.104441	A/C	187	104441	Foward	GATGTAAAACGACGGCCAGTGGAACTAGTAGCACCCAGAAC
SP.SNP.SC.187.104441	A/C	187	104441	Reverse	CCTCTCTATGGGCAGTCGGTGATCGTTCTGCTGAATCTGCATC
SP.SNP.SC.190.30298	C/T	190	30298	Foward	GATGTAAAACGACGGCCAGTGTCCTACCTCATAACCGATCC
SP.SNP.SC.190.30298	C/T	190	30298	Reverse	CCTCTCTATGGGCAGTCGGTGATTGGGAGAATGTCCTGGAAAC
SP.SNP.SC.190.94921	C/T	190	94921	Foward	GATGTAAAACGACGGCCAGTGGCTGTCGTCTTCTTTGTCTC
SP.SNP.SC.190.94921	C/T	190	94921	Reverse	CCTCTCTATGGGCAGTCGGTGATTTCCTGTGCAAATGGATGGC
SP.SNP.SC.195.2091	A/G	195	2091	Foward	GATGTAAAACGACGGCCAGTGTCTCAACATTTGCGCTCTCC
SP.SNP.SC.195.2091	A/G	195	2091	Reverse	CCTCTCTATGGGCAGTCGGTGATCACAGTAGCCAGTTTTAGCG
SP.SNP.SC.199.68542	C/T	199	68542	Foward	GATGTAAAACGACGGCCAGTGGTGACCCTAGGTTATTTTGC
SP.SNP.SC.199.68542	C/T	199	68542	Reverse	CCTCTCTATGGGCAGTCGGTGATCTTGCTACTACTCCAGAGAC
SP.SNP.SC.203.120044	G/T	203	120044	Foward	GATGTAAAACGACGGCCAGTGCCTCTTTGACGAGTCATTCC
SP.SNP.SC.203.120044	G/T	203	120044	Reverse	CCTCTCTATGGGCAGTCGGTGATAACCGAGAGTAGGAATTCCC
SP.SNP.SC.203.51320	G/T	203	5132	Foward	GATGTAAAACGACGGCCAGTGTAGCGCCGAAACATCAGAAG
SP.SNP.SC.203.51320	G/T	203	5132	Reverse	CCTCTCTATGGGCAGTCGGTGATCATTTAGGGCAACCCATGAC
SP.SNP.SC.209.1342	C/T	209	1342	Foward	GATGTAAAACGACGGCCAGTGAACGGCAGTGTTTGGAAGAG
SP.SNP.SC.209.1342	C/T	209	1342	Reverse	CCTCTCTATGGGCAGTCGGTGATGGGATTCTCACATCATTCAG
SP.SNP.SC.212.15588	C/T	212	15588	Foward	GATGTAAAACGACGGCCAGTGTACGTTACCATCCTTGCCCG
SP.SNP.SC.212.15588	C/T	212	15588	Reverse	CCTCTCTATGGGCAGTCGGTGATAACGAAACCATGGCGAGTTC
SP.SNP.SC.214.8618	C/T	214	8618	Foward	GATGTAAAACGACGGCCAGTGCGGGTTTACTTTCTCGAAGC
SP.SNP.SC.214.8618	C/T	214	8618	Reverse	CCTCTCTATGGGCAGTCGGTGATTCCACAACCTGATCACCAAG
SP.SNP.SC.214.105398	C/G	214	105398	Foward	GATGTAAAACGACGGCCAGTGGCTTGATACATCCCTCATGG
SP.SNP.SC.214.105398	C/G	214	105398	Reverse	CCTCTCTATGGGCAGTCGGTGATGGTCTCTGTTAAGGTCAGTG
SP.SNP.SC.216.43128	C/T	216	43128	Foward	GATGTAAAACGACGGCCAGTGAAGTTTGCCAGACAAGCCAC
SP.SNP.SC.216.43128	C/T	216	43128	Reverse	CCTCTCTATGGGCAGTCGGTGATAATCCACTTCCACAGAGCAG
SP.SNP.SC.220.72190	A/G	220	7219	Foward	GATGTAAAACGACGGCCAGTGATCGTGGGTTGCTTTCCTTG
SP.SNP.SC.220.72190	A/G	220	7219	Reverse	CCTCTCTATGGGCAGTCGGTGATTACCGAGACGTTTCACTACC
SP.SNP.SC.220.75744	A/T	220	75744	Foward	GATGTAAAACGACGGCCAGTGTTTGTGAGTCGTGGGTCATC
SP.SNP.SC.220.75744	A/T	220	75744	Reverse	CCTCTCTATGGGCAGTCGGTGATTGTTCTTTGCACTGGGTAGG
SP.SNP.SC.221.98205	C/G	221	98205	Foward	GATGTAAAACGACGGCCAGTGCGCATTGGTAGTTCAATTGG
SP.SNP.SC.221.98205	C/G	221	98205	Reverse	CCTCTCTATGGGCAGTCGGTGATTGATTCGCAACTGATGGGAG
SP.SNP.SC.221.30654	A/T	221	30654	Foward	GATGTAAAACGACGGCCAGTGACTACGTCTCGCAACACATC
SP.SNP.SC.221.30654	A/T	221	30654	Reverse	CCTCTCTATGGGCAGTCGGTGATATCCTTTTTCTCTCCCTCGC
SP.SNP.SC.222.37519	A/G	222	37519	Foward	GATGTAAAACGACGGCCAGTGAATCACGAGCCGGACAATAC
SP.SNP.SC.222.37519	A/G	222	37519	Reverse	CCTCTCTATGGGCAGTCGGTGATGGAGAGATGCCAGATCATAG
SP.SNP.SC.224.60404	G/T	224	60404	Foward	GATGTAAAACGACGGCCAGTGTTCAAGCACTTCCATCGGAG
SP.SNP.SC.224.60404	G/T	224	60404	Reverse	CCTCTCTATGGGCAGTCGGTGATTTGCGGTGAAGTGAAGGAAG
SP.SNP.SC.226.26617	A/G	226	26617	Foward	GATGTAAAACGACGGCCAGTGCATTCCGCAACACGCCAATT
SP.SNP.SC.226.26617	A/G	226	26617	Reverse	CCTCTCTATGGGCAGTCGGTGATTCGCTGACCTTACATGACGC
SP.SNP.SC.227.33516	C/G	227	33516	Foward	GATGTAAAACGACGGCCAGTGCTTCTTGGAAACCTGGTAAC
SP.SNP.SC.227.33516	C/G	227	33516	Reverse	CCTCTCTATGGGCAGTCGGTGATAAGTTACGCACTCCAACACC
SP.SNP.SC.227.30330	C/T	227	3033	Foward	GATGTAAAACGACGGCCAGTGGGCTGGAGAACAAGAGAAAC
SP.SNP.SC.227.30330	C/T	227	3033	Reverse	CCTCTCTATGGGCAGTCGGTGATGCTGTTCAAACCTTCAAGGG
SP.SNP.SC.228.19454	C/G	228	19454	Foward	GATGTAAAACGACGGCCAGTGTGCACCCTAAAAAGCGTCAG
SP.SNP.SC.228.19454	C/G	228	19454	Reverse	CCTCTCTATGGGCAGTCGGTGATACCAGCGTTTCTTTCCCAAG
SP.SNP.SC.228.46770	C/G	228	4677	Foward	GATGTAAAACGACGGCCAGTGTGCACCCTAAAAAGCGTCAG
SP.SNP.SC.228.46770	C/G	228	4677	Reverse	CCTCTCTATGGGCAGTCGGTGATACCAGCGTTTCTTTCCCAAG
SP.SNP.SC.228.43531	C/T	228	43531	Foward	GATGTAAAACGACGGCCAGTGTGTGTCAAGATCAAGGACAG
SP.SNP.SC.228.43531	C/T	228	43531	Reverse	CCTCTCTATGGGCAGTCGGTGATTCGAAGGTCGCTTGATTCTG
SP.SNP.SC.229.13496	G/T	229	13496	Foward	GATGTAAAACGACGGCCAGTGATGTGCATACTGTGGAACGG
SP.SNP.SC.229.13496	G/T	229	13496	Reverse	CCTCTCTATGGGCAGTCGGTGATTGCTTAGCCCAAATCAAACG
SP.SNP.SC.229.44839	C/T	229	44839	Foward	GATGTAAAACGACGGCCAGTGCTTACAGTACCTTCGTGGTG
SP.SNP.SC.229.44839	C/T	229	44839	Reverse	CCTCTCTATGGGCAGTCGGTGATAGAGGTTAAAAGCCGGTTGC
SP.SNP.SC.229.47276	A/G	229	47276	Foward	GATGTAAAACGACGGCCAGTGTTCCCGCAATTTTCCTCCTG
SP.SNP.SC.229.47276	A/G	229	47276	Reverse	CCTCTCTATGGGCAGTCGGTGATACCAGGACCTGTTTTCAGAC
SP.SNP.SC.229.15092	C/T	229	15092	Foward	GATGTAAAACGACGGCCAGTGGGTCGAAGGATATCACCATC
SP.SNP.SC.229.15092	C/T	229	15092	Reverse	CCTCTCTATGGGCAGTCGGTGATCCTTCTTTAGTGAAGGGCTG
SP.SNP.SC.229.37275	A/G	229	37275	Foward	GATGTAAAACGACGGCCAGTGCAGTCTTTCGCTGATTTCCG
SP.SNP.SC.229.37275	A/G	229	37275	Reverse	CCTCTCTATGGGCAGTCGGTGATCCAAGTAAGACGAGTTGGAG
SP.SNP.SC.232.68565	C/T	232	68565	Foward	GATGTAAAACGACGGCCAGTGTCCTGTATGGTATACGAGGG
SP.SNP.SC.232.68565	C/T	232	68565	Reverse	CCTCTCTATGGGCAGTCGGTGATTGGCCCATCCATACTAAGTC
SP.SNP.SC.232.76455	C/T	232	76455	Foward	GATGTAAAACGACGGCCAGTGCTGTAATTATGTGGTGAGGC
SP.SNP.SC.232.76455	C/T	232	76455	Reverse	CCTCTCTATGGGCAGTCGGTGATTTGCAGCACATCAAGACGAC
SP.SNP.SC.232.55482	C/T	232	55482	Foward	GATGTAAAACGACGGCCAGTGTAGTGCCGATTTTCACGGTC
SP.SNP.SC.232.55482	C/T	232	55482	Reverse	CCTCTCTATGGGCAGTCGGTGATATCCATACGAAGTCGCTTCC
SP.SNP.SC.233.95127	A/G	233	95127	Foward	GATGTAAAACGACGGCCAGTGCAGAATGCTCAGTACGTTCC
SP.SNP.SC.233.95127	A/G	233	95127	Reverse	CCTCTCTATGGGCAGTCGGTGATACCTTGAGGGCTCAACATAG
SP.SNP.SC.235.23955	A/G	235	23955	Foward	GATGTAAAACGACGGCCAGTGCGATGGTTACCTTTCGGTTG
SP.SNP.SC.235.23955	A/G	235	23955	Reverse	CCTCTCTATGGGCAGTCGGTGATCAACCTTCTGCCGCACTTTG
SP.SNP.SC.236.70253	G/T	236	70253	Foward	GATGTAAAACGACGGCCAGTGTGAACCTTCCTCTCATGCTC
SP.SNP.SC.236.70253	G/T	236	70253	Reverse	CCTCTCTATGGGCAGTCGGTGATTTGATTGGCGGAGACAAGTG
SP.SNP.SC.240.28476	A/G	240	28476	Foward	GATGTAAAACGACGGCCAGTGTCGTTCTAGTATTGAGCTGG
SP.SNP.SC.240.28476	A/G	240	28476	Reverse	CCTCTCTATGGGCAGTCGGTGATATGTGGGTCAAACGTTTGGG
SP.SNP.SC.241.57435	G/T	241	57435	Foward	GATGTAAAACGACGGCCAGTGAGGAGTGAGAAGCATTGAAG
SP.SNP.SC.241.57435	G/T	241	57435	Reverse	CCTCTCTATGGGCAGTCGGTGATTACCGATGACGATGACATGG
SP.SNP.SC.242.12421	C/T	242	12421	Foward	GATGTAAAACGACGGCCAGTGCTGCTTCTTCTCTTCGTCAC
SP.SNP.SC.242.12421	C/T	242	12421	Reverse	CCTCTCTATGGGCAGTCGGTGATATCAGTGCTGCTGGAATCTG
SP.SNP.SC.242.10666	C/T	242	10666	Foward	GATGTAAAACGACGGCCAGTGATCAACCCGAGCTCAATTCC
SP.SNP.SC.242.10666	C/T	242	10666	Reverse	CCTCTCTATGGGCAGTCGGTGATAATCTCGAGACGCGATGAAG
SP.SNP.SC.243.25238	G/G	243	25238	Foward	GATGTAAAACGACGGCCAGTGCCATGTGGAGGATTTTTGCC
SP.SNP.SC.243.25238	G/G	243	25238	Reverse	CCTCTCTATGGGCAGTCGGTGATAAATGACTCATGAGTGCCCC
SP.SNP.SC.252.30471	G/T	252	30471	Foward	GATGTAAAACGACGGCCAGTGATGACAAACAGATCCGGGTG
SP.SNP.SC.252.30471	G/T	252	30471	Reverse	CCTCTCTATGGGCAGTCGGTGATCAGAATACAGCAAAGCTGGG
SP.SNP.SC.253.64048	C/T	253	64048	Foward	GATGTAAAACGACGGCCAGTGGGTTGACTCGTTACCAGATG
SP.SNP.SC.253.64048	C/T	253	64048	Reverse	CCTCTCTATGGGCAGTCGGTGATTGAATTTGGGTTTGCAGCTC
SP.SNP.SC.254.72760	A/G	254	7276	Foward	GATGTAAAACGACGGCCAGTGTCTGGATCCACTAGCAATCG
SP.SNP.SC.254.72760	A/G	254	7276	Reverse	CCTCTCTATGGGCAGTCGGTGATAATGTGGAACAGATCGACCG
SP.SNP.SC.254.66603	A/G	254	66603	Foward	GATGTAAAACGACGGCCAGTGCCAGATTTCTCCAGGCTTAG
SP.SNP.SC.254.66603	A/G	254	66603	Reverse	CCTCTCTATGGGCAGTCGGTGATAGCTGTATGTCTCCTCTTGC
SP.SNP.SC.264.79464	C/T	264	79464	Foward	GATGTAAAACGACGGCCAGTGGTAGGTGTTTGACCAGGTTC
SP.SNP.SC.264.79464	C/T	264	79464	Reverse	CCTCTCTATGGGCAGTCGGTGATTCAGCAACTTCAACAACTTC
SP.SNP.SC.284.34699	C/T	284	34699	Foward	GATGTAAAACGACGGCCAGTGGTATCGATACAATAGTCGGG
SP.SNP.SC.284.34699	C/T	284	34699	Reverse	CCTCTCTATGGGCAGTCGGTGATAACTCGGGAAACAATGAGGG
SP.SNP.SC.294.4125	C/T	294	4125	Foward	GATGTAAAACGACGGCCAGTGGTTAAAAGGTCTGCATGCCG
SP.SNP.SC.294.4125	C/T	294	4125	Reverse	CCTCTCTATGGGCAGTCGGTGATATATACTTGTCGACTCGGGC
SP.SNP.SC.294.42985	A/C	294	42985	Foward	GATGTAAAACGACGGCCAGTGTGTAGAGCCAAGGGATATGC
SP.SNP.SC.294.42985	A/C	294	42985	Reverse	CCTCTCTATGGGCAGTCGGTGATCAATCCAAGAGGTTGAACCC
SP.SNP.SC.1907.702	A/G	1907	702	Foward	GATGTAAAACGACGGCCAGTGCGTTATTATTGGTAGGAGCG
SP.SNP.SC.1907.702	A/G	1907	702	Reverse	CCTCTCTATGGGCAGTCGGTGATTCCGGAGTTTCTAGCAATCG
SP.SNP.SC.2198.546	A/G	2198	546	Foward	GATGTAAAACGACGGCCAGTGATATTGCGGCGCCAAAGTTC
SP.SNP.SC.2198.546	A/G	2198	546	Reverse	CCTCTCTATGGGCAGTCGGTGATATGAGCTTTCCACCCAACTG
SP.SNP.SC.2508.382	A/T	2508	382	Foward	GATGTAAAACGACGGCCAGTGGGCAAGAGAGTCGATTCTAC
SP.SNP.SC.2508.382	A/T	2508	382	Reverse	CCTCTCTATGGGCAGTCGGTGATCGGACGCAGAAGTTCTTTTG
aSupercontig, position and protein ID of the SP-SNP markers were based on reference genome PST-78 in BROAD Institute Puccinia
database (http://www.broadinstitute.org/).
